# Supplementary material for: Molecular insights into the capsular polysaccharide transporter Wza-Wzc complex
Source: Nat Commun. 2026 Feb 5;17:1436. doi: 10.1038/s41467-026-69136-2 (PMC12881504; doi:10.1038/s41467-026-69136-2)
Supplement: Supplementary file 4 — Source Data [file 41467_2026_69136_MOESM4_ESM.xlsx]

## Sheet: Fig.1
																										Fig. 1C		40	40	20	10	IPTG concentration (μM)
																												WzaΔD1	Wza	Wza	Wza
																												PCC score	PCC score	PCC score	PCC score
																												0.163	0.369	0.484	0.414
																												0.085	0.322	0.414	0.333
																												0.082	0.411	0.4	0.4
																													0.375	0.392	0.341
																													0.568	0.27	0.365
																													0.464	0.429	0.4
																													0.455	0.356	0.321
																													0.569	0.464	0.402
																													0.489		0.402
																															0.314
																										Fig.1d										This normallized cluster distribution was used for ploting
																											Wza cluster			Wza cluster				Wza cluster		Wza cluster
																														Frequency disitribution				Normallization		Normallization
																											intensity [photon]			Bin Center	Frequency			intensity [photon]		Frequency distribution
																											74821516818			0	0.152786			0.557115		Bin Center	# values
																											51053754578			50000000000	0.21437			0.38014		0	637
																											102448857593			100000000000	0.18651			0.762829		0.5	935
																											131340397605			150000000000	0.157771			0.977956		1	773
																											94333851546			200000000000	0.111144			0.702405		1.5	517
																											40011591381			250000000000	0.0718475			0.297919		2	266
																											90218339979			300000000000	0.0428152			0.67176		2.5	142
																											1943238756			350000000000	0.0240469			0.0144611		3	64
																											68549083064			400000000000	0.013783			0.51041		3.5	39
																											42275633908			450000000000	0.011437			0.314777		4	17
																											46825673781			500000000000	0.00498534			0.348657		4.5	10
																											52549205201			550000000000	0.00293255			0.391275		5	5
																											23667546608			600000000000	0.0026393			0.176221		5.5	3
																											76902038044			650000000000	0.00058651			0.572607		6	1
																											85131436782			700000000000	0.000879765			0.633883		6.5	0
																											1701951387			750000000000	0.000879765			0.0126645		7	0
																											93903570861			800000000000	0.000293255			0.699201		7.5	1
																											78369533345			850000000000	0			0.583534
																											10982560597			900000000000	0			0.0817682
																											96158843375			950000000000	0			0.715993
																											56548844167			1000000000000	0			0.421056
																											84805466793			1050000000000	0.000293255			0.631456
																											168991075535							1.2583
																											350743506356							2.61164
																											174918053102							1.30244
																											4011723783							0.0298631
																											131959955237							0.98257
																											10801616746							0.0804209
																											300534284419							2.23778
																											97675503618							0.727287
																											263413210941							1.96137
																											166776887719							1.24182
																											189875828447							1.41381
																											219276635237							1.63273
																											122435120331							0.911647
																											321999826796							2.39761
																											357345037901							2.66079
																											175056749452							1.30347
																											251010752829							1.86903
																											294913570405							2.19593
																											153421422639							1.14237
																											53976164234							0.4019
																											140430598441							1.04564
																											402437461578							2.99655
																											17891923557							0.133216
																											288469594962							2.14795
																											228454673975							1.70107
																											308689202866							2.2985
																											26945651244							0.20063
																											204021160349							1.51914
																											290151740903							2.16047
																											206319227818							1.53625
																											2611087319							0.019434
																											444125685519							3.30697
																											262471019689							1.95436
																											325029666317							2.42017
																											257439537994							1.91689
																											241493599825							1.79816
																											142351809481							1.05995
																											207852413918							1.54767
																											122796947094							0.914342
																											258692563464							1.92622
																											135924452083							1.01209
																											51481308208							0.383323
																											130777755315							0.973767
																											35208051257							0.262152
																											63984191917							0.47642
																											112711342975							0.839244
																											119319249956							0.888447
																											99392283687							0.74007
																											28124468847							0.209407
																											10451773627							0.0778159
																											91869852365							0.684058
																											50947333659							0.379347
																											149455938853							1.11285
																											23306439232							0.173532
																											108655286455							0.809042
																											6482954438							0.048264
																											1292018332							0.00961212
																											98905966054							0.736449
																											142167897339							1.05858
																											113722379975							0.846772
																											62360241487							0.464328
																											126869289943							0.944664
																											22888201847							0.170418
																											68320778432							0.50871
																											90689588862							0.675269
																											125167495346							0.931993
																											141112571244							1.05072
																											100003781466							0.744623
																											83231929593							0.619739
																											174697306509							1.30079
																											229870884613							1.71162
																											242509565039							1.80573
																											31081594291							0.231426
																											233656230896							1.7398
																											291449674731							2.17014
																											190231535988							1.41646
																											158615119241							1.18104
																											303121836726							2.25705
																											207351914686							1.54394
																											26125868984							0.194526
																											24847392588							0.185006
																											34766797954							0.258866
																											37530319564							0.279444
																											44601621411							0.332097
																											2139631333							0.0159235
																											115265913527							0.858265
																											155077946061							1.15471
																											118053233873							0.87902
																											158506695339							1.18024
																											133607284128							0.994836
																											136784463174							1.01849
																											127743520165							0.951174
																											77556804095							0.577482
																											141194503063							1.05133
																											6937996636							0.0516523
																											114223679504							0.850505
																											108816474856							0.810243
																											125082355254							0.931359
																											9270976692							0.0690237
																											115027413901							0.856489
																											13985172053							0.104126
																											136141205696							1.0137
																											235024706296							1.74999
																											212828799101							1.58472
																											178474155757							1.32892
																											5331221445							0.0396882
																											133906270067							0.997062
																											200796123498							1.49513
																											306121178187							2.27938
																											123907270761							0.922609
																											155538459679							1.15814
																											193674401052							1.4421
																											205448797548							1.52977
																											5241089734							0.039017
																											115449502425							0.859632
																											11311479349							0.0842173
																											160312772663							1.19369
																											141956315243							1.057
																											174232466943							1.29733
																											70222452525							0.52287
																											33774174634							0.251475
																											59961241317							0.446465
																											27173485238							0.202326
																											64601236434							0.481015
																											46073619907							0.343057
																											74802761453							0.556975
																											50469872272							0.375792
																											107222587381							0.798374
																											55986932202							0.416872
																											82221309517							0.612214
																											153768460671							1.14496
																											21354886786							0.159001
																											147596941432							1.099
																											332888635466							2.47869
																											303904981717							2.26288
																											330217870241							2.4588
																											18355094668							0.136664
																											341120800606							2.53999
																											324446461914							2.41583
																											181382234186							1.35057
																											138057088071							1.02797
																											163436732857							1.21695
																											217856314313							1.62216
																											216058837521							1.60877
																											59844795085							0.445598
																											18914484306							0.14083
																											185264338956							1.37948
																											190722168557							1.42011
																											46129105268							0.34347
																											297217781922							2.21308
																											398759548537							2.96917
																											339616345022							2.52879
																											441490443376							3.28734
																											192364495052							1.43234
																											812958578144							6.05331
																											643442572584							4.79109
																											73092094756							0.544238
																											268139403716							1.99657
																											42509502403							0.316519
																											63910826536							0.475874
																											94752333251							0.705521
																											170217904011							1.26744
																											115300730141							0.858525
																											154620708774							1.1513
																											12687851417							0.0944659
																											140717950809							1.04778
																											176433911286							1.31372
																											192111617862							1.43046
																											124589290134							0.927687
																											218984715862							1.63056
																											125468928557							0.934237
																											119754212061							0.891685
																											271195945125							2.01933
																											99854788487							0.743514
																											554563740596							4.12929
																											138890342853							1.03417
																											604948817025							4.50446
																											118315242564							0.880971
																											757480077651							5.64021
																											116819220625							0.869831
																											285271126511							2.12413
																											9858890989							0.0734013
																											7739055632							0.057617
																											54314652798							0.40442
																											41656334614							0.310166
																											5481721398							0.0408088
																											139252156358							1.03687
																											67500096341							0.5026
																											116226853245							0.86542
																											286846918464							2.13586
																											2604699332							0.0193864
																											256681251916							1.91125
																											70797327875							0.527151
																											69881207965							0.520329
																											64867806386							0.482999
																											60830525528							0.452938
																											78092551314							0.581471
																											5920873004							0.0440787
																											1563374883							0.0116327
																											225395541731							1.67829
																											239273329488							1.78163
																											1528798494							0.0113752
																											38174551457							0.284241
																											3543042155							0.0263733
																											38981486866							0.290249
																											57073390489							0.424962
																											146024304913							1.08729
																											13874262286							0.1033
																											155424554784							1.15729
																											168338127089							1.25344
																											26655011647							0.198466
																											61866349457							0.46065
																											83230257249							0.619727
																											75974409128							0.5657
																											9815009433							0.0730746
																											8770173617							0.0652947
																											2613406786							0.0194512
																											31950133075							0.237893
																											64817970705							0.482628
																											63610902999							0.47364
																											151434472429							1.12758
																											65251324282							0.485855
																											94719120193							0.705273
																											77423131689							0.576487
																											149883143013							1.11603
																											100692280893							0.74975
																											18573029228							0.138287
																											95614726497							0.711942
																											64859649304							0.482939
																											5798701398							0.043169
																											181451766637							1.35109
																											2174649881							0.0161842
																											113408475							0.000836159
																											166147993622							1.23713
																											131500275815							0.979147
																											175255870471							1.30495
																											111459452877							0.829922
																											136816038083							1.01873
																											6115863488							0.0455306
																											44160712311							0.328814
																											54767956491							0.407796
																											9374926507							0.0697977
																											179898431608							1.33952
																											129423662466							0.963684
																											143678023302							1.06982
																											181494889707							1.35141
																											13788312106							0.10266
																											166999905926							1.24348
																											207403320711							1.54432
																											6405125943							0.0476845
																											155193554924							1.15557
																											54977260008							0.409354
																											756292163							0.00562309
																											64044526512							0.476869
																											93724980896							0.697871
																											73619282018							0.548163
																											109019747615							0.811756
																											58387551159							0.434747
																											102750623826							0.765076
																											93970191413							0.699697
																											70141439389							0.522267
																											153957702661							1.14637
																											172398775824							1.28368
																											191487269136							1.42581
																											92065295886							0.685513
																											162342949809							1.2088
																											57494622557							0.428098
																											15423529709							0.114836
																											91856380017							0.683957
																											37233284711							0.277232
																											39483217333							0.293985
																											66773738943							0.497191
																											5702687069							0.0424541
																											42482262948							0.316316
																											72347360802							0.538692
																											1716723243							0.0127745
																											17131919807							0.127557
																											97582665191							0.726595
																											192338038694							1.43215
																											297508139348							2.21525
																											247503706398							1.84291
																											172473962209							1.28424
																											297994928194							2.21887
																											177656034264							1.32282
																											228440955493							1.70097
																											484799733337							3.60983
																											376521852212							2.80359
																											187450042252							1.39575
																											220304016924							1.64038
																											585929653436							4.36284
																											323233142265							2.4068
																											128659852256							0.957997
																											217791404789							1.62167
																											187852779499							1.39875
																											223819287463							1.66656
																											230461563579							1.71602
																											262938220345							1.95784
																											225952551164							1.68244
																											326001476639							2.42741
																											318640354481							2.3726
																											91464997254							0.681043
																											4005129292							0.029814
																											37693074349							0.280656
																											47917490541							0.356787
																											35298154012							0.262823
																											22994282862							0.171208
																											181410460188							1.35078
																											72323584493							0.538515
																											135010687477							1.00529
																											207893403544							1.54797
																											154668757913							1.15166
																											67037540635							0.499155
																											186227778831							1.38665
																											14013558517							0.104337
																											279425169885							2.0806
																											280700326886							2.0901
																											17420766629							0.129707
																											17119172971							0.127462
																											132067752459							0.983372
																											161941150639							1.20581
																											13279092273							0.0988683
																											1098386083							0.00817033
																											171736587325							1.27875
																											196379053247							1.46224
																											248449397303							1.84995
																											236378375206							1.76007
																											157709702964							1.1743
																											440179488911							3.27758
																											240071119791							1.78757
																											158277525837							1.17853
																											269891730994							2.00961
																											4125987692							0.0307139
																											11776125203							0.0876771
																											66203849337							0.492948
																											52563908857							0.391384
																											90763517354							0.67582
																											72992981471							0.5435
																											52016032882							0.387305
																											41655266449							0.310158
																											16731872382							0.124578
																											6079324562							0.0452586
																											88729460495							0.660674
																											116887169304							0.870337
																											188785232556							1.40569
																											161164953532							1.20003
																											33139333126							0.246748
																											1401235145							0.0104254
																											49203882401							0.366365
																											35804058748							0.26659
																											92886253571							0.691626
																											202880502676							1.51065
																											70569783754							0.525457
																											81406065965							0.606144
																											257240179301							1.91541
																											189137209363							1.40831
																											59670756965							0.444302
																											249964341692							1.86123
																											190985747803							1.42208
																											124341374807							0.925841
																											230415047147							1.71567
																											29249819643							0.217787
																											71708132369							0.533933
																											190202360958							1.41624
																											153616289585							1.14382
																											78027280824							0.580985
																											97317932997							0.724624
																											74435082361							0.554238
																											67033593661							0.499126
																											93167835148							0.693722
																											12263276168							0.0913045
																											232974292201							1.73473
																											255169346011							1.89999
																											179744644119							1.33838
																											175946925091							1.3101
																											137529911071							1.02404
																											247391370844							1.84208
																											147104792201							1.09534
																											133600809702							0.994788
																											116333565109							0.866215
																											133072385434							0.990853
																											172957063956							1.28784
																											247800181646							1.84512
																											146559689252							1.09128
																											220112920101							1.63896
																											128356459672							0.955738
																											7308597744							0.0544118
																											125975992113							0.938013
																											101136679009							0.753059
																											121470598307							0.904466
																											145216790409							1.08128
																											143686625699							1.06989
																											7362609747							0.0548139
																											68752583037							0.511926
																											78652115994							0.585638
																											76806882234							0.571898
																											52493238961							0.390858
																											115684269503							0.86138
																											70844325919							0.527501
																											104749611391							0.779961
																											111120269226							0.827397
																											9026182287							0.067201
																											54038584339							0.402365
																											90488002128							0.673768
																											53046454598							0.394977
																											78537266852							0.584783
																											86321569344							0.642745
																											60976999748							0.454028
																											250708679758							1.86678
																											42637464607							0.317472
																											96344886388							0.717379
																											311249872566							2.31757
																											373271884393							2.77939
																											215980183411							1.60819
																											301409362682							2.2443
																											353544326507							2.63249
																											203357905644							1.5142
																											419066806173							3.12038
																											428785879978							3.19274
																											48428055417							0.360589
																											136622751047							1.01729
																											181682753186							1.35281
																											456125032798							3.39631
																											24617985473							0.183298
																											42347006072							0.315309
																											196254912291							1.46131
																											267197187662							1.98955
																											219906542015							1.63742
																											142898851249							1.06402
																											155788734873							1.16
																											165211474275							1.23016
																											21609262224							0.160895
																											114242553991							0.850645
																											159466347851							1.18738
																											127343078325							0.948192
																											141745613382							1.05543
																											11165645878							0.0831315
																											15080244264							0.11228
																											124841510605							0.929566
																											17576173556							0.130864
																											53921759739							0.401495
																											10679977144							0.0795152
																											170742718595							1.27135
																											47843255771							0.356234
																											111620637218							0.831122
																											55560330633							0.413696
																											99163318742							0.738365
																											90332135025							0.672608
																											98761320982							0.735372
																											61460454158							0.457628
																											46238908073							0.344288
																											37226604538							0.277182
																											44367207728							0.330351
																											253623944194							1.88848
																											24348549149							0.181292
																											42983975075							0.320052
																											34029315818							0.253375
																											214440756775							1.59672
																											230687963651							1.7177
																											39630113715							0.295079
																											162569413521							1.21049
																											1134400858							0.0084385
																											171265347958							1.27524
																											381921853786							2.84379
																											226724167564							1.68819
																											337156574812							2.51047
																											242663349256							1.80687
																											240832442992							1.79324
																											163768511442							1.21942
																											353067923297							2.62895
																											136758490248							1.0183
																											238532596502							1.77611
																											66971262126							0.498662
																											143773339863							1.07053
																											123626677704							0.92052
																											225355340578							1.67799
																											119198873243							0.88755
																											139335865527							1.03749
																											196508040441							1.4632
																											48839316647							0.363651
																											271448534459							2.02121
																											82422136594							0.61371
																											60374473831							0.449542
																											25914588781							0.192953
																											135675350663							1.01023
																											1269493767							0.00944441
																											132075722052							0.983432
																											170008285812							1.26588
																											1233277443							0.00917474
																											135465698617							1.00867
																											20269690622							0.15092
																											107367928531							0.799457
																											240746056213							1.79259
																											604382079821							4.50024
																											611379461042							4.55234
																											308755276021							2.29899
																											865425474							0.0064357
																											568261263833							4.23128
																											562853466905							4.19102
																											623462541379							4.64231
																											70469314138							0.524708
																											59978586177							0.446594
																											501881769068							3.73702
																											198142389464							1.47537
																											359198236379							2.67459
																											449440428368							3.34654
																											483367616905							3.59916
																											263348277851							1.96089
																											56020717829							0.417124
																											124660104054							0.928215
																											58151147038							0.432987
																											221341217757							1.64811
																											314250117109							2.33991
																											155684279426							1.15922
																											115627116987							0.860955
																											67621309803							0.503502
																											22316387919							0.16616
																											324699595097							2.41772
																											203699129883							1.51674
																											176778358059							1.31629
																											106471733564							0.792784
																											280619925838							2.0895
																											251548920033							1.87303
																											300025570292							2.23399
																											8422393856							0.0627051
																											53057695394							0.395061
																											45211715118							0.33664
																											42631505832							0.317427
																											69465977393							0.517238
																											39010872625							0.290468
																											114186954945							0.850231
																											9054980946							0.0674154
																											117666288769							0.876139
																											79131443992							0.589207
																											21594051272							0.160782
																											59129493545							0.440272
																											57590395787							0.428812
																											62791088013							0.467536
																											298461991667							2.22235
																											240265532439							1.78902
																											282754286012							2.10539
																											189198233947							1.40877
																											159886896268							1.19051
																											383350319254							2.85443
																											15711899734							0.116983
																											129492712958							0.964199
																											3578550358							0.0266377
																											16078308838							0.119711
																											48421541182							0.36054
																											54055961033							0.402494
																											19441683155							0.144755
																											225815821957							1.68142
																											96572885184							0.719076
																											33199320244							0.247195
																											187529959648							1.39635
																											96225662902							0.716491
																											183985427927							1.36995
																											1760662899							0.0131017
																											229882770292							1.71171
																											252980147337							1.88369
																											102945165261							0.766525
																											20389927855							0.151816
																											48287013331							0.359538
																											5532644246							0.041188
																											24305086367							0.180968
																											93314337512							0.694813
																											55346855921							0.412106
																											55709687592							0.414808
																											76770245562							0.571625
																											34669763089							0.258144
																											35506928819							0.264377
																											125419313012							0.933868
																											174481003687							1.29918
																											131788677286							0.981294
																											33481354204							0.249295
																											115783867937							0.862122
																											227633425482							1.69496
																											185895867347							1.38418
																											155025572091							1.15432
																											207634925279							1.54605
																											266632371485							1.98534
																											214781717778							1.59926
																											22345158901							0.166374
																											246861930291							1.83813
																											176076114615							1.31106
																											266736276							0.00197784
																											639772324							0.00475548
																											93343258732							0.695029
																											104586506132							0.778746
																											93252801189							0.694355
																											91937007859							0.684558
																											66159246689							0.492616
																											13303659032							0.0990512
																											118340245816							0.881157
																											97962064296							0.72942
																											81325048482							0.605541
																											61062578338							0.454666
																											8840466845							0.0658181
																											100131121055							0.745571
																											178223029686							1.32705
																											73761393143							0.549221
																											103244798415							0.768756
																											10814258538							0.080515
																											16796878232							0.125062
																											156059594002							1.16202
																											73799325294							0.549504
																											218892374514							1.62987
																											279522684433							2.08133
																											272415067367							2.0284
																											254312158913							1.89361
																											168852163248							1.25727
																											379805987805							2.82804
																											36144308089							0.269123
																											280925621949							2.09177
																											196045654446							1.45975
																											10190872416							0.0758733
																											83744532706							0.623556
																											21549297563							0.160448
																											134916792039							1.00459
																											178887878823							1.332
																											112219921173							0.835585
																											236242654337							1.75906
																											238463392191							1.7756
																											234947795844							1.74942
																											17172994075							0.127862
																											241211817954							1.79606
																											176250666189							1.31236
																											63611356768							0.473644
																											63901793831							0.475806
																											58682296542							0.436942
																											96220557784							0.716453
																											13513596164							0.100614
																											11276610779							0.0839577
																											59186956981							0.4407
																											2145598613							0.0159679
																											44762951676							0.333298
																											50264028039							0.374259
																											50149155837							0.373404
																											2738180212							0.0203803
																											54708003547							0.407349
																											57040529742							0.424717
																											84563683945							0.629656
																											6091130676							0.0453465
																											50192508789							0.373727
																											40701625216							0.303057
																											37002193109							0.275511
																											76005785333							0.565933
																											129736921776							0.966017
																											163323116204							1.2161
																											183902314675							1.36933
																											123670116931							0.920843
																											187688144785							1.39752
																											134584887182							1.00211
																											76362356153							0.568588
																											64044491147							0.476869
																											171580826417							1.27759
																											236831269858							1.76344
																											84914742005							0.63227
																											13568666509							0.101024
																											237399571774							1.76768
																											370323440429							2.75743
																											122490674984							0.912061
																											76806696188							0.571897
																											498762834635							3.7138
																											24362768687							0.181398
																											132129656704							0.983833
																											123239551233							0.917637
																											130647625874							0.972798
																											27528781643							0.204972
																											135005856222							1.00525
																											120359077748							0.896189
																											101951555279							0.759126
																											71158631518							0.529841
																											7803247274							0.0580949
																											98283040277							0.73181
																											2081555327							0.015491
																											2250359085							0.016748
																											95357069078							0.710023
																											18775627465							0.139796
																											191657258523							1.42708
																											180044374424							1.34061
																											177852088751							1.32428
																											970500958							0.0072181
																											199067890525							1.48226
																											217924752095							1.62267
																											24498056763							0.182405
																											190415065468							1.41783
																											136798094936							1.01859
																											101031195801							0.752273
																											9669951632							0.0719945
																											235416023473							1.75291
																											133667647869							0.995285
																											142198326157							1.0588
																											3086475735							0.0229737
																											105771645331							0.787571
																											2600504712							0.0193552
																											203232506282							1.51327
																											7607392932							0.0566366
																											179055456935							1.33324
																											157889189905							1.17564
																											143332427843							1.06725
																											149807538346							1.11546
																											137369212275							1.02285
																											130883685697							0.974556
																											98042006164							0.730016
																											204477174546							1.52254
																											20770392909							0.154649
																											22576708552							0.168099
																											159092533196							1.1846
																											84439893966							0.628734
																											28023997063							0.208659
																											49206793362							0.366387
																											172441186341							1.28399
																											238005453179							1.77219
																											60899528594							0.453452
																											234218636811							1.74399
																											230539176937							1.71659
																											48405830714							0.360423
																											162948588047							1.21331
																											240034575251							1.7873
																											371745888806							2.76802
																											22764458247							0.169497
																											33299016008							0.247937
																											35502962566							0.264348
																											379237413037							2.82381
																											303357161475							2.2588
																											247757582262							1.8448
																											286895596786							2.13623
																											282595974796							2.10421
																											160973644763							1.19861
																											437102638828							3.25467
																											208020467046							1.54892
																											237039774753							1.765
																											319913948116							2.38208
																											128044959527							0.953418
																											127214989951							0.947239
																											414981958422							3.08996
																											304310141117							2.26589
																											296841540015							2.21028
																											139611143903							1.03954
																											5445941178							0.0405424
																											65714928383							0.489307
																											2098000058							0.0156135
																											1388878551							0.0103333
																											8992920227							0.0669533
																											57844108161							0.430701
																											36574908344							0.27233
																											53900919127							0.40134
																											91599981447							0.682048
																											34565932025							0.257371
																											21343712898							0.158918
																											57741369502							0.429936
																											105637567682							0.786572
																											61483889694							0.457803
																											45680058454							0.340127
																											3685885475							0.0274369
																											101102018443							0.752801
																											9569798815							0.0712487
																											160440920328							1.19464
																											136875319132							1.01917
																											87664258602							0.652743
																											39101340505							0.291142
																											41101257903							0.306033
																											12367307821							0.0920791
																											16805905555							0.125129
																											23621428274							0.175878
																											9688874361							0.0721354
																											40839458863							0.304084
																											41353140574							0.307908
																											14003819348							0.104265
																											113648160657							0.846219
																											48836404714							0.363629
																											232585658219							1.73183
																											73918226826							0.550389
																											189706413764							1.41255
																											93391384723							0.695387
																											8344797851							0.0621273
																											112397561382							0.836907
																											13209172129							0.0983476
																											13368322681							0.0995327
																											21660026628							0.161273
																											367384464728							2.73555
																											16503823							0.000114604
																											176300793869							1.31273
																											306967512747							2.28568
																											189233186706							1.40903
																											219919397196							1.63752
																											239682035776							1.78467
																											244446462648							1.82015
																											235788396993							1.75568
																											12026072153							0.0895382
																											51703888505							0.38498
																											149834685722							1.11567
																											161076377454							1.19937
																											81043324707							0.603443
																											165021129094							1.22874
																											166375039589							1.23883
																											171143721646							1.27433
																											208649268011							1.5536
																											117034522657							0.871434
																											23570758747							0.1755
																											300558049434							2.23796
																											2235260817							0.0166355
																											263126186666							1.95924
																											462722033533							3.44543
																											212779458498							1.58435
																											87349994701							0.650403
																											17636621157							0.131315
																											125426683082							0.933923
																											144731706458							1.07767
																											173732644124							1.29361
																											79068434974							0.588738
																											249033768497							1.8543
																											43806156589							0.326174
																											179450623329							1.33619
																											179480839494							1.33641
																											189328893366							1.40974
																											344064052223							2.5619
																											86828347294							0.646518
																											106466327496							0.792743
																											313636506558							2.33534
																											22421324255							0.166942
																											358050132794							2.66604
																											70497222323							0.524916
																											76015358158							0.566004
																											272806805846							2.03132
																											363071593301							2.70343
																											310690130621							2.3134
																											111825279782							0.832646
																											339400372464							2.52718
																											93969109269							0.699689
																											39224090839							0.292056
																											273534931442							2.03674
																											216172541944							1.60962
																											239080734595							1.78019
																											41343566335							0.307837
																											244043969358							1.81715
																											354188226876							2.63729
																											194275766943							1.44658
																											345890250948							2.5755
																											141531743491							1.05384
																											93551669948							0.69658
																											91828500731							0.68375
																											68991339164							0.513703
																											76499342447							0.569608
																											4605189515							0.0342821
																											3953511774							0.0294297
																											11806697463							0.0879048
																											75216795554							0.560058
																											47338526792							0.352476
																											81884452075							0.609706
																											94207578872							0.701464
																											113995118263							0.848803
																											142978143668							1.06461
																											85688257243							0.638029
																											107771107858							0.802459
																											105940509452							0.788828
																											94585183452							0.704276
																											10000145897							0.0744531
																											56710507146							0.42226
																											9408430891							0.0700472
																											105103762234							0.782598
																											81523949707							0.607022
																											133226482525							0.992
																											171429425936							1.27646
																											255751375436							1.90432
																											173889558468							1.29478
																											249899891677							1.86075
																											224723534541							1.67329
																											247158444508							1.84034
																											202119015954							1.50498
																											140376855997							1.04524
																											94189604152							0.70133
																											215371298863							1.60365
																											78381585242							0.583623
																											2445395059							0.0182002
																											304253694231							2.26547
																											105989035962							0.789189
																											189930069687							1.41422
																											155464650748							1.15759
																											176894617009							1.31715
																											222290369897							1.65517
																											354421552996							2.63903
																											691706624734							5.15046
																											189323554899							1.4097
																											297122000258							2.21237
																											436430099667							3.24966
																											427880075933							3.186
																											63291677663							0.471264
																											46054851714							0.342918
																											72983578066							0.54343
																											1482130801							0.0110277
																											32763578234							0.24395
																											91795698416							0.683505
																											55540367671							0.413547
																											86537607111							0.644353
																											33298606931							0.247934
																											46248733523							0.344361
																											167796846802							1.24941
																											302876502288							2.25522
																											20533632929							0.152886
																											308869627286							2.29984
																											246088351851							1.83237
																											66701569426							0.496654
																											273669113795							2.03774
																											298551623874							2.22302
																											463331590723							3.44997
																											650077247096							4.84049
																											410609565763							3.0574
																											349554151026							2.60278
																											203920853383							1.51839
																											167754516661							1.2491
																											385856597264							2.87309
																											153850508429							1.14557
																											162101129369							1.207
																											255278499839							1.9008
																											137182122343							1.02145
																											161126474396							1.19974
																											240721209937							1.79241
																											414837980583							3.08889
																											380569668999							2.83373
																											409212827378							3.047
																											371187165904							2.76386
																											388698537498							2.89425
																											503253300638							3.74723
																											224854691778							1.67427
																											301064427641							2.24173
																											265662527416							1.97812
																											209004499325							1.55625
																											358242880251							2.66748
																											213091124333							1.58667
																											183627330584							1.36729
																											61852244535							0.460545
																											3959381895							0.0294734
																											231902928626							1.72675
																											375010101929							2.79233
																											81020794503							0.603275
																											452397035479							3.36855
																											1038223936519							7.73064
																											153827319661							1.14539
																											34987812434							0.260512
																											130718926768							0.973329
																											218196085596							1.62469
																											25628537426							0.190823
																											43502550278							0.323913
																											211179440681							1.57244
																											100186307208							0.745982
																											49652006826							0.369702
																											273829797047							2.03894
																											294189744324							2.19054
																											254604689066							1.89579
																											111685038156							0.831602
																											13693401776							0.101953
																											115226546561							0.857972
																											352741637521							2.62652
																											316277569105							2.355
																											127283838022							0.947751
																											31615395705							0.235401
																											119426707884							0.889247
																											112576808316							0.838242
																											85023698127							0.633081
																											153505881333							1.143
																											190919643235							1.42159
																											96126928965							0.715756
																											7396267042							0.0550646
																											189830194626							1.41347
																											2450051827							0.0182349
																											196045902799							1.45976
																											19720615318							0.146832
																											87779357606							0.6536
																											118517395905							0.882476
																											92001166759							0.685035
																											107235363141							0.79847
																											124596033111							0.927738
																											127275455178							0.947689
																											150181567742							1.11825
																											71565647551							0.532872
																											110671670784							0.824056
																											57603771307							0.428911
																											97061656381							0.722716
																											44294522384							0.32981
																											82151133159							0.611692
																											10899389274							0.0811489
																											7627939416							0.0567896
																											84882891704							0.632032
																											71450034878							0.532011
																											108057366418							0.80459
																											52675190489							0.392213
																											96960879659							0.721965
																											72024563128							0.536289
																											111199884659							0.82799
																											65514704174							0.487816
																											64040585899							0.47684
																											107560426334							0.80089
																											191433997258							1.42542
																											143422187786							1.06792
																											119468416002							0.889557
																											232596025858							1.73191
																											274986218896							2.04755
																											37066802938							0.275992
																											116798425729							0.869676
																											81790807102							0.609009
																											31705424436							0.236071
																											9397801121							0.069968
																											337717089086							2.51464
																											100914652368							0.751405
																											33781283676							0.251528
																											20464598206							0.152372
																											140962991712							1.04961
																											62084784619							0.462277
																											55650277293							0.414365
																											219852097963							1.63702
																											245348876845							1.82687
																											202047551313							1.50444
																											113801589877							0.847362
																											117636443085							0.875916
																											93370586314							0.695232
																											55039607101							0.409818
																											95589637349							0.711755
																											7479879354							0.0556871
																											174399154657							1.29857
																											55613289983							0.41409
																											86016037046							0.64047
																											203181735529							1.51289
																											207107573044							1.54212
																											110402492873							0.822052
																											259221201222							1.93016
																											216376108622							1.61113
																											15222302088							0.113337
																											120061105944							0.89397
																											18931725369							0.140958
																											66474739116							0.494965
																											102230602441							0.761204
																											144539472795							1.07624
																											142904692697							1.06406
																											61668472173							0.459177
																											55076007946							0.410089
																											174769569184							1.30133
																											309155337873							2.30197
																											64648544321							0.481367
																											204303379499							1.52124
																											12011745092							0.0894315
																											93618685424							0.697079
																											67307675122							0.501167
																											197268455286							1.46886
																											233996240736							1.74234
																											233308369596							1.73721
																											14688425138							0.109362
																											136771218741							1.01839
																											107003283009							0.796742
																											227346065952							1.69282
																											227353658933							1.69287
																											126414672246							0.941279
																											327240536215							2.43663
																											176488869665							1.31413
																											377770930362							2.81289
																											338182273252							2.51811
																											375300802556							2.79449
																											521074414166							3.87993
																											348557228659							2.59536
																											356380035329							2.65361
																											398298448315							2.96573
																											228519644992							1.70156
																											17217914976							0.128197
																											16488498302							0.122766
																											167971981206							1.25072
																											152695013223							1.13696
																											8369348015							0.0623101
																											101718291318							0.757389
																											118943970854							0.885652
																											94606170641							0.704432
																											147648765953							1.09939
																											12790017922							0.0952266
																											93533423612							0.696445
																											134937319786							1.00474
																											110524090251							0.822958
																											95379813084							0.710193
																											59685728191							0.444414
																											5449943302							0.0405722
																											156912434924							1.16837
																											253212027425							1.88542
																											62512071728							0.465459
																											16421695346							0.122268
																											13291181619							0.0989583
																											191631942681							1.42689
																											293806103105							2.18768
																											262316357104							1.95321
																											236693302522							1.76242
																											226899642749							1.68949
																											302934213182							2.25565
																											355967030673							2.65053
																											278312867944							2.07232
																											89687831163							0.66781
																											1290659003							0.009602
																											91632705264							0.682292
																											82602529103							0.615053
																											63497683816							0.472797
																											137550514102							1.0242
																											959817797							0.00713855
																											95398852349							0.710335
																											206403056453							1.53688
																											198522022403							1.47819
																											157501547981							1.17275
																											284973522799							2.12191
																											53035611128							0.394897
																											245662140939							1.8292
																											228199994955							1.69918
																											2221623669							0.016534
																											265924370194							1.98007
																											39510818671							0.294191
																											146357923028							1.08978
																											145085010665							1.0803
																											196817806199							1.4655
																											266530022124							1.98458
																											276966497987							2.06229
																											13001176783							0.0967989
																											64156708407							0.477705
																											90933558261							0.677086
																											12577428201							0.0936436
																											93645112651							0.697276
																											520329004324							3.87438
																											175051857524							1.30343
																											410409778931							3.05592
																											186929624104							1.39188
																											337400533575							2.51229
																											396897612828							2.9553
																											361788956995							2.69388
																											23155631057							0.172409
																											274124982978							2.04113
																											528364718588							3.93421
																											561509834083							4.18101
																											53806478381							0.400636
																											249324063686							1.85647
																											473665972527							3.52692
																											521769385381							3.8851
																											122571321649							0.912662
																											694163323968							5.16875
																											40407443158							0.300867
																											142660681912							1.06225
																											37601446468							0.279973
																											87109341553							0.648611
																											151125769415							1.12528
																											108414746962							0.807251
																											51663435137							0.384679
																											182380318019							1.358
																											178520660151							1.32926
																											221569507403							1.64981
																											166527792574							1.23996
																											147749416822							1.10014
																											129987694513							0.967884
																											154221591952							1.14833
																											128876280004							0.959609
																											104860641505							0.780787
																											160158831948							1.19254
																											105245466459							0.783653
																											157366223133							1.17175
																											191006129403							1.42223
																											434801553054							3.23754
																											512317350909							3.81472
																											508538619221							3.78659
																											436581236724							3.25079
																											584184068452							4.34984
																											377536169964							2.81114
																											511499269398							3.80863
																											558797119339							4.16081
																											65125460515							0.484918
																											92299931886							0.68726
																											574806847467							4.28002
																											104433900205							0.77761
																											132960907717							0.990023
																											182790606106							1.36106
																											66396849978							0.494385
																											102658059044							0.764387
																											455159537386							3.38912
																											366737140192							2.73073
																											352064655312							2.62148
																											24196325357							0.180158
																											126544028996							0.942243
																											125722979087							0.936129
																											111110016795							0.82732
																											198777576902							1.4801
																											68718269284							0.51167
																											109808830109							0.817632
																											130235509178							0.969729
																											359457997824							2.67653
																											118560843319							0.882799
																											197567363338							1.47108
																											185281238096							1.3796
																											105083145439							0.782444
																											217833135031							1.62198
																											155086632603							1.15477
																											10581710695							0.0787835
																											87598477264							0.652253
																											174000573859							1.29561
																											116976930138							0.871006
																											13919009143							0.103633
																											133762908209							0.995995
																											118530216347							0.882571
																											150022412511							1.11706
																											67113365772							0.49972
																											167070102778							1.244
																											74658824682							0.555904
																											201742053239							1.50217
																											158759414988							1.18212
																											185030038412							1.37773
																											124479064135							0.926867
																											18192836925							0.135456
																											65292045089							0.486158
																											18756404298							0.139652
																											173257394809							1.29007
																											83809997307							0.624044
																											194026845706							1.44472
																											78275710124							0.582835
																											184049603055							1.37043
																											286324507747							2.13197
																											271616661444							2.02246
																											65870403291							0.490465
																											71547779269							0.532739
																											18175705231							0.135329
																											61264597143							0.45617
																											71110545306							0.529483
																											446014191691							3.32103
																											334312992717							2.4893
																											243767478458							1.81509
																											205546656315							1.5305
																											33783555754							0.251545
																											50979964067							0.37959
																											46766127227							0.348214
																											2975307946							0.022146
																											8026089783							0.0597542
																											65371282943							0.486748
																											47265187953							0.35193
																											97670425791							0.727249
																											6269034621							0.0466711
																											234373217144							1.74514
																											142143488855							1.0584
																											220567355024							1.64234
																											242051659756							1.80232
																											9979917448							0.0743025
																											269282167239							2.00508
																											177337998644							1.32046
																											83661471139							0.622938
																											99868855101							0.743618
																											63901649596							0.475805
																											146940410627							1.09411
																											49807465558							0.37086
																											91619405789							0.682193
																											155406439928							1.15715
																											101416435034							0.755142
																											13868216202							0.103255
																											28453097616							0.211854
																											162564430272							1.21045
																											163193408541							1.21513
																											195646678827							1.45678
																											241193021111							1.79592
																											274226720652							2.04189
																											9238047215							0.0687785
																											169055522841							1.25878
																											190164915363							1.41597
																											122331829841							0.910878
																											174454863753							1.29899
																											67047543118							0.49923
																											91891640362							0.68422
																											71976926883							0.535934
																											184233753335							1.3718
																											201442293158							1.49994
																											13478213845							0.100351
																											203520488917							1.51541
																											5852586097							0.0435703
																											153936432668							1.14621
																											314069178687							2.33856
																											69172335849							0.515051
																											128862758165							0.959508
																											14797785393							0.110176
																											65881095783							0.490544
																											71623921906							0.533306
																											139892048708							1.04163
																											149185207805							1.11083
																											21759754951							0.162016
																											62522444046							0.465536
																											190386146593							1.41761
																											129792229932							0.966429
																											18861275227							0.140433
																											275487940555							2.05128
																											209355690382							1.55886
																											219834771209							1.63689
																											25340772834							0.18868
																											246830064437							1.8379
																											134627666863							1.00243
																											24844176277							0.184982
																											247815701209							1.84524
																											207068570177							1.54183
																											271127707119							2.01882
																											192058627643							1.43007
																											213660429702							1.59091
																											203641107002							1.51631
																											229112061707							1.70597
																											200392896995							1.49212
																											14306565248							0.106519
																											300316064741							2.23615
																											62489481285							0.46529
																											89981098454							0.669994
																											150228118479							1.11859
																											5935283106							0.044186
																											36863330604							0.274477
																											66591700651							0.495836
																											6033590412							0.044918
																											173856847416							1.29454
																											137947681276							1.02715
																											6369768371							0.0474212
																											165391118801							1.2315
																											20066787061							0.14941
																											156792572513							1.16747
																											393616720604							2.93087
																											328363926098							2.445
																											238905483299							1.77889
																											23680973694							0.176321
																											29270069691							0.217938
																											242747629451							1.8075
																											147020837554							1.09471
																											295656213911							2.20146
																											191564465937							1.42639
																											150810836958							1.12293
																											155727282287							1.15954
																											181944172818							1.35475
																											197807056844							1.47287
																											145658302218							1.08457
																											151209896147							1.12591
																											173058863738							1.28859
																											170937028964							1.27279
																											148036669896							1.10228
																											186661054867							1.38988
																											188193047727							1.40128
																											268838636911							2.00177
																											173461117645							1.29159
																											124681373515							0.928373
																											273014630716							2.03287
																											302092828844							2.24938
																											118283799808							0.880737
																											7865433062							0.058558
																											204348101611							1.52157
																											146090145968							1.08778
																											74544205165							0.55505
																											56775621292							0.422745
																											302688731642							2.25382
																											136606040733							1.01716
																											155345769874							1.1567
																											55038484128							0.40981
																											261884631396							1.94999
																											162977422907							1.21353
																											43499001819							0.323887
																											80075253365							0.596235
																											1656289422							0.0123245
																											47056113525							0.350373
																											50551876151							0.376403
																											62381859695							0.464489
																											148385548127							1.10488
																											95244742688							0.709187
																											85406274781							0.63593
																											162605711584							1.21076
																											88637664209							0.659991
																											90058315913							0.670569
																											30304956971							0.225643
																											97999196066							0.729697
																											95898004443							0.714051
																											17425991872							0.129746
																											19922789899							0.148337
																											85550511637							0.637003
																											213865580597							1.59244
																											308165224856							2.2946
																											224805280529							1.6739
																											228353183862							1.70032
																											207568703683							1.54555
																											228306040484							1.69997
																											200949382146							1.49627
																											79852697534							0.594577
																											103119754039							0.767825
																											105696405219							0.78701
																											133860239764							0.996719
																											34026461281							0.253354
																											226539172924							1.68681
																											624444608861							4.64963
																											13021689571							0.0969516
																											123873105585							0.922355
																											372663851695							2.77486
																											164305131615							1.22341
																											163500891349							1.21742
																											220156089256							1.63928
																											294274801632							2.19117
																											242544884799							1.80599
																											215023526703							1.60106
																											25257365713							0.188059
																											216659432227							1.61324
																											32559023651							0.242427
																											28292461422							0.210658
																											2610152291							0.019427
																											46821630411							0.348627
																											78017978215							0.580916
																											110707982968							0.824327
																											71719943146							0.534021
																											93497073653							0.696174
																											113371695925							0.844161
																											69236504254							0.515529
																											110029159815							0.819272
																											44414409766							0.330703
																											58185891141							0.433246
																											92499746872							0.688748
																											58621333894							0.436488
																											132489228222							0.986511
																											124057248131							0.923726
																											213702230744							1.59123
																											4063981793							0.0302523
																											140300730296							1.04468
																											72887777579							0.542716
																											350777541349							2.61189
																											226556538301							1.68694
																											83419701809							0.621137
																											144749843688							1.0778
																											109750231538							0.817195
																											23489042854							0.174892
																											158341164507							1.179
																											318267985658							2.36983
																											302348904146							2.25129
																											339119170824							2.52508
																											296406525176							2.20704
																											409041124066							3.04572
																											274402405051							2.0432
																											55784983177							0.415368
																											240178208319							1.78837
																											262865281247							1.95729
																											316720472639							2.3583
																											248546683289							1.85068
																											170417013125							1.26892
																											133928325668							0.997226
																											130095450087							0.968687
																											61868616979							0.460667
																											77408015374							0.576374
																											87709088497							0.653076
																											47824529297							0.356095
																											44826067852							0.333768
																											73147461727							0.54465
																											23918272805							0.178088
																											57815909257							0.430491
																											62978532678							0.468932
																											89087840452							0.663343
																											177126067266							1.31888
																											125758910241							0.936396
																											132227019308							0.984558
																											103829024686							0.773106
																											59502047382							0.443046
																											161854785938							1.20517
																											70660111979							0.526129
																											60407743769							0.44979
																											209774267505							1.56198
																											302206979373							2.25023
																											44967676632							0.334822
																											306452295635							2.28185
																											3135390399							0.0233379
																											139330907706							1.03745
																											22550823478							0.167906
																											135836968042							1.01144
																											146652823087							1.09197
																											100572361895							0.748857
																											16338145789							0.121646
																											6193477483							0.0461085
																											60432120114							0.449971
																											114902934093							0.855563
																											7132400349							0.0530998
																											155660897513							1.15905
																											3016857742							0.0224553
																											4241359615							0.031573
																											26601672688							0.198069
																											50857341156							0.378677
																											79890370595							0.594858
																											71329149647							0.531111
																											111033894683							0.826754
																											116313215843							0.866064
																											121095596799							0.901673
																											87942327106							0.654813
																											183960582144							1.36977
																											264373240838							1.96852
																											6314802116							0.0470119
																											114358265432							0.851507
																											4108548657							0.0305841
																											107341189355							0.799258
																											506669850112							3.77267
																											314074948118							2.3386
																											79584407176							0.59258
																											14484837473							0.107846
																											197804051288							1.47285
																											85928235314							0.639816
																											143549132549							1.06886
																											150525083066							1.12081
																											46511852589							0.34632
																											40700989444							0.303053
																											224503035646							1.67165
																											241648291074							1.79931
																											21732345113							0.161811
																											383748908169							2.8574
																											155892354777							1.16077
																											351674143945							2.61857
																											78013238799							0.580881
																											353667802092							2.63341
																											68803524982							0.512305
																											49142081442							0.365905
																											203163502689							1.51275
																											63092726972							0.469782
																											179591061351							1.33723
																											123737469235							0.921345
																											27354802882							0.203676
																											18459513061							0.137442
																											33192447934							0.247144
																											242018790571							1.80207
																											82373139631							0.613345
																											179473973534							1.33636
																											246803089767							1.8377
																											6673635556							0.0496838
																											276065575627							2.05558
																											37440700547							0.278776
																											122010015644							0.908482
																											297267951653							2.21346
																											227335304167							1.69274
																											116550166732							0.867828
																											78853010393							0.587134
																											196952361866							1.46651
																											168707228367							1.25619
																											101136976733							0.753061
																											129501741498							0.964266
																											178520875947							1.32926
																											20766703142							0.154621
																											223162381106							1.66167
																											183956291869							1.36974
																											15456812184							0.115084
																											57886027295							0.431013
																											187668955984							1.39738
																											39716319113							0.295721
																											139331026858							1.03745
																											314390534024							2.34095
																											383884049218							2.8584
																											48888639509							0.364018
																											190661935739							1.41967
																											149301089821							1.11169
																											196098409913							1.46015
																											1184899243							0.00881451
																											109852714906							0.817958
																											36049589467							0.268418
																											35594974209							0.265033
																											116015401185							0.863846
																											10045337732							0.0747896
																											362485805							0.0026908
																											161096556193							1.19952
																											138151361123							1.02867
																											135383749214							1.00806
																											92527946163							0.688958
																											69092852726							0.514459
																											5455398415							0.0406128
																											54126044986							0.403016
																											101298611619							0.754264
																											8899414983							0.066257
																											119273719711							0.888108
																											149003845121							1.10948
																											170353958279							1.26845
																											193432971063							1.4403
																											176277046757							1.31256
																											7316588512							0.0544713
																											179541707949							1.33686
																											237804840041							1.77069
																											138997850734							1.03497
																											227592274277							1.69465
																											174540792986							1.29963
																											236326139862							1.75968
																											127784965585							0.951483
																											108773480647							0.809922
																											119513875326							0.889896
																											89440365466							0.665967
																											131159732792							0.976611
																											9940837173							0.0740115
																											161114694932							1.19966
																											91822827643							0.683707
																											154430532462							1.14989
																											170032701351							1.26606
																											217838014169							1.62202
																											304741500462							2.26911
																											59462055738							0.442748
																											419282373255							3.12198
																											240488458875							1.79068
																											139672665664							1.04
																											219043806137							1.631
																											174561002954							1.29978
																											194772380875							1.45027
																											209496258086							1.55991
																											80479478811							0.599244
																											46712801943							0.347817
																											202927161273							1.51099
																											208237469785							1.55053
																											312199021505							2.32464
																											277493618317							2.06622
																											86123596664							0.641271
																											2151254255							0.01601
																											50514490136							0.376124
																											13898404622							0.10348
																											135970592287							1.01243
																											129887501856							0.967138
																											11824182387							0.0880349
																											14682562289							0.109319
																											69396510008							0.51672
																											3680184907							0.0273945
																											19454548905							0.144851
																											15124520502							0.112609
																											17997193322							0.133999
																											87152398986							0.648931
																											69894154678							0.520426
																											73411029563							0.546613
																											27482830607							0.20463
																											58387212633							0.434745
																											63851288112							0.47543
																											212279034477							1.58063
																											36578242896							0.272354
																											217503467754							1.61953
																											142408418777							1.06037
																											30096042126							0.224088
																											116246970393							0.86557
																											665991659							0.00495071
																											53520843155							0.39851
																											55015064377							0.409636
																											99836362395							0.743376
																											97117303792							0.72313
																											14186721619							0.105626
																											1125812152							0.00837455
																											119896913725							0.892748
																											7618049782							0.056716
																											86843610936							0.646632
																											116682521132							0.868813
																											150910463027							1.12368
																											81446698927							0.606446
																											41098381154							0.306012
																											33078271712							0.246294
																											22946927473							0.170855
																											94173646116							0.701212
																											106022792636							0.789441
																											111877608929							0.833036
																											68934156658							0.513278
																											1210326147							0.00900384
																											37072858438							0.276037
																											76234363685							0.567635
																											43697161359							0.325362
																											42556115014							0.316866
																											11082450815							0.082512
																											128951014193							0.960165
																											153792909241							1.14514
																											5949648744							0.044293
																											166695835008							1.24121
																											142399162851							1.0603
																											55930380431							0.416451
																											15853631315							0.118038
																											63240721834							0.470884
																											139150350831							1.03611
																											105641526027							0.786602
																											154101944936							1.14744
																											169071883913							1.25891
																											191208540609							1.42374
																											89975079311							0.669949
																											151549566094							1.12843
																											244485918994							1.82044
																											188655278698							1.40472
																											55809568954							0.415552
																											190279806999							1.41682
																											197950863164							1.47394
																											41789467455							0.311157
																											16252930838							0.121012
																											82741360827							0.616086
																											130669770648							0.972963
																											210274609185							1.5657
																											212186096645							1.57994
																											243140882539							1.81043
																											30318986645							0.225748
																											86114137612							0.6412
																											105470664663							0.78533
																											90305604399							0.67241
																											15661952295							0.116611
																											46299849082							0.344742
																											49993576807							0.372245
																											176292427752							1.31267
																											53255902517							0.396537
																											25941107056							0.19315
																											28334738932							0.210973
																											176959784736							1.31764
																											20639126795							0.153671
																											159641189417							1.18868
																											2230434856							0.0165996
																											219751290242							1.63627
																											235289033895							1.75196
																											256175703215							1.90748
																											197738224544							1.47236
																											278811710689							2.07603
																											31821276123							0.236934
																											233617344471							1.73951
																											90737596924							0.675627
																											169660507362							1.26329
																											161946719766							1.20585
																											42566616061							0.316944
																											38882318492							0.289511
																											90904191882							0.676867
																											65467711404							0.487466
																											277612289915							2.0671
																											282702829526							2.10501
																											18638763052							0.138777
																											136601014921							1.01713
																											244254313256							1.81872
																											23407009849							0.174281
																											33227280155							0.247403
																											28941701105							0.215493
																											425958932081							3.1717
																											380251590741							2.83136
																											280393000883							2.08781
																											224842700882							1.67418
																											134492451							0.000993151
																											19883958369							0.148048
																											36092574425							0.268738
																											37148562912							0.276601
																											88615654905							0.659827
																											40030205209							0.298058
																											46410083475							0.345563
																											144662348596							1.07715
																											113481514306							0.844979
																											102417788901							0.762598
																											112763341422							0.839631
																											94048566838							0.70028
																											85752019619							0.638504
																											4166574241							0.0310162
																											152842113834							1.13806
																											122117511667							0.909283
																											21959832104							0.163505
																											48713477773							0.362714
																											38152669384							0.284078
																											48698062216							0.362599
																											32729641631							0.243698
																											33736638646							0.251196
																											65024128602							0.484163
																											133070890204							0.990842
																											97539661787							0.726275
																											102416268164							0.762586
																											73642970935							0.54834
																											10620541624							0.0790726
																											191130261982							1.42315
																											131911670899							0.98221
																											175545217915							1.30711
																											126035964111							0.938459
																											176993137748							1.31789
																											138378080638							1.03036
																											10394651038							0.0773906
																											145855020584							1.08603
																											208249574766							1.55062
																											152878593171							1.13833
																											332926781028							2.47897
																											152692428967							1.13694
																											352701876392							2.62622
																											372884152023							2.7765
																											56329206074							0.419421
																											433106084918							3.22491
																											319861962442							2.38169
																											990728701							0.00736871
																											129442743674							0.963826
																											429580209545							3.19866
																											105269902647							0.783835
																											112396401143							0.836899
																											593881020694							4.42205
																											24920499947							0.185551
																											217268244504							1.61778
																											105075860893							0.78239
																											233883007981							1.74149
																											88783342752							0.661075
																											253417473803							1.88695
																											114977102435							0.856115
																											13069566101							0.0973081
																											31909467679							0.237591
																											26359866837							0.196268
																											110792678472							0.824957
																											39400996468							0.293373
																											11034065391							0.0821517
																											1578183472							0.0117429
																											128033269053							0.953331
																											144539127087							1.07623
																											48283482801							0.359512
																											16870908601							0.125613
																											62557639583							0.465798
																											53100617598							0.395381
																											58387830089							0.434749
																											72091128058							0.536785
																											62819301235							0.467746
																											54483619633							0.405678
																											59834178325							0.445519
																											68624136001							0.510969
																											63616668705							0.473683
																											13010773532							0.0968703
																											2518369805							0.0187436
																											168201915348							1.25243
																											122814939152							0.914476
																											153843569949							1.14552
																											195173867689							1.45326
																											304944773764							2.27062
																											286452882328							2.13293
																											226296039667							1.685
																											257607349686							1.91814
																											25881302234							0.192705
																											346144534745							2.57739
																											242362794893							1.80463
																											94177456669							0.70124
																											82442649514							0.613862
																											17300506857							0.128812
																											19906009003							0.148212
																											83190252657							0.619429
																											169692100647							1.26352
																											21645996669							0.161168
																											139827433781							1.04115
																											31213407929							0.232408
																											34427394818							0.256339
																											216370838812							1.6111
																											184264363343							1.37203
																											186163348518							1.38617
																											20007743824							0.14897
																											100430673789							0.747802
																											150300760912							1.11914
																											84696547384							0.630645
																											9296636546							0.0692148
																											54600583376							0.406549
																											50299735998							0.374525
																											56263676284							0.418933
																											67851190982							0.505214
																											76923332119							0.572765
																											170291543972							1.26799
																											174851013801							1.30194
																											140328671796							1.04488
																											31138732489							0.231852
																											77318160867							0.575705
																											50442770073							0.37559
																											132165479308							0.9841
																											105213608654							0.783416
																											130407735646							0.971012
																											206140474439							1.53492
																											22664189525							0.16875
																											118978233969							0.885907
																											120751364193							0.89911
																											127435757549							0.948882
																											151076976168							1.12492
																											133510807813							0.994117
																											12834364814							0.0955568
																											155755173253							1.15975
																											278035141451							2.07025
																											60473192026							0.450277
																											66149025331							0.492539
																											169799109194							1.26432
																											82106455635							0.611359
																											34340962611							0.255696
																											80992930632							0.603068
																											95341341114							0.709906
																											146836537495							1.09334
																											303777337							0.00225365
																											52453611323							0.390563
																											60188601117							0.448158
																											106537213462							0.793271
																											18142014549							0.135078
																											107867013053							0.803173
																											162038442162							1.20654
																											57039297387							0.424708
																											4160259565							0.0309691
																											115117283612							0.857159
																											28095099066							0.209189
																											62987569393							0.468999
																											69317933175							0.516135
																											212057073024							1.57898
																											34550301577							0.257254
																											130152763785							0.969113
																											311465706332							2.31918
																											259418068452							1.93163
																											14542228926							0.108274
																											29804880068							0.22192
																											148200433907							1.1035
																											417019898702							3.10513
																											73875029217							0.550067
																											179562539421							1.33702
																											56446228654							0.420292
																											161653368104							1.20367
																											21468600689							0.159848
																											119294340969							0.888261
																											111935935305							0.83347
																											54131425306							0.403056
																											550475737							0.00409058
																											43790914324							0.32606
																											89267816263							0.664683
																											92041690683							0.685337
																											64098275217							0.477269
																											76738956935							0.571392
																											25260115854							0.188079
																											19388178458							0.144357
																											79220076704							0.589867
																											101616795074							0.756634
																											71796749343							0.534593
																											60416123467							0.449852
																											73624232329							0.5482
																											96098771864							0.715546
																											95842225078							0.713636
																											109454816878							0.814996
																											114762813041							0.854519
																											101403247058							0.755043
																											190990694537							1.42211
																											67113341477							0.49972
																											25207754301							0.187689
																											122613174144							0.912973
																											175872299065							1.30954
																											199340281727							1.48429
																											198039226706							1.4746
																											249160265556							1.85525
																											24424351024							0.181856
																											39073989393							0.290938
																											242446192279							1.80525
																											19242615074							0.143273
																											7587204284							0.0564863
																											220622014539							1.64275
																											84205931852							0.626992
																											255456454521							1.90213
																											129849815557							0.966857
																											18119696015							0.134912
																											382442846515							2.84767
																											340282027336							2.53374
																											104223597263							0.776044
																											79503653273							0.591978
																											117412751665							0.874251
																											352393128589							2.62392
																											354549341854							2.63998
																											397319381882							2.95844
																											319751383655							2.38087
																											349237736979							2.60043
																											349260578307							2.6006
																											302918653638							2.25553
																											361752496808							2.69361
																											199894767297							1.48841
																											364817668651							2.71644
																											262566173627							1.95507
																											124948005987							0.930358
																											78995250427							0.588193
																											70922626495							0.528084
																											47494872561							0.35364
																											67740515977							0.50439
																											111930477687							0.83343
																											143149536012							1.06589
																											193175358682							1.43838
																											266609265429							1.98517
																											24287212717							0.180835
																											290957204034							2.16647
																											210862109719							1.57008
																											7829554918							0.0582908
																											77962367034							0.580502
																											68368243057							0.509064
																											4659611721							0.0346873
																											186880399853							1.39151
																											192237401331							1.4314
																											239909011996							1.78636
																											314216329235							2.33966
																											422347178173							3.1448
																											467684848427							3.48239
																											303114695998							2.25699
[truncated: 1,427 more rows]

## Sheet: Fig.2
Fig. 2f	This is used for generating figure 2f preparation
	WT			∆wzabc			K332E			Y334A			T335A			H338E			AC			∆JR			E354R			R374E			D301R			K307E
	selected three tecnical repeats
Biological repeat 1	0.0709	0.0777	0.0559	0.0072	0.0077	0.0024	0.0471	0.0406	0.039	0.0851	0.0834	0.081	0.0998	0.1011	0.107	0.01	0.01	0.0079	0.0062	0.0063	0.0093	0.025	0.0299	0.0638	0.119	0.1248	0.1286	0.0983	0.0975	0.0902	0.0044	0.0024	0.0069	0.0777	0.0852	0.0876
Biological repeat 2	0.0603	0.0741	0.0763	0.0038	0.004	0.0054	0.0325	0.0299	0.0308	0.0723	0.0713	0.0706	0.0929	0.095	0.0928	0.0104	0.016	0.0086	0.0035	0.0072	0.0074	0.0231	0.0334	0.0276	0.1014	0.1052	0.1021	0.0832	0.0837	0.0835	0.0094	0.0055	0.0059	0.0957	0.0941	0.0958
Biological repeat 3	0.0808	0.079	0.0768	0.0053	0.0059	0.0057	0.0245	0.0225	0.0245	0.0716	0.0691	0.0714	0.0888	0.0949	0.0967	0.0056	0.0112	0.0091	0.0112	0.0067	0.0099	0.028	0.0339	0.0452	0.0996	0.0992	0.1036	0.0649	0.0649	0.0693	0.0058	0.011	0.01	0.0729	0.0722	0.0709

## Sheet: Fig.5
Fig. 5d		Sample	Peri1_mean	JR1_mean
		1	2221.07	571.182
		2	1602.81	1396.71
		3	2491.94	3691.47
		4	1108.37	2038.3
		5	1035.15	1458.85
		6	1351.69	718.51
		7	604.474	642.47
		8	2544.8	1609.34
		9	3257.04	2995.84
		10	489.091	4754.1
		11	46.8935	200.31
		12	129.78	70.4076
		13	518.297	442.688
		14	296.17	327.571
		15	256.063	833.274
		16	424.715	1192.18
		17	25.2978	126.382
		18	562.517	1506.72
		19	124.432	149.616
		20	1263.86	729.599
		21	150.142	206.998
		22	215.957	300.288
		23	265.524	339.189
		24	698.672	387.946
		25	300.9	646.87
		26	80.8296	142.927
		27	407.027	704.78
		28	1930.86	1068.44
		29	128.957	398.859
		30	1443.62	687.53
		31	94.6097	186.404
		32	38.4609	124.798
		33	-4.93616	87.6575
		34	965.842	714.109
		35	102.22	112.652
		36	321.673	740.16
		37	30.851	167.042
		38	784.849	471.907
		39	1464.6	2123.32
		40	183.461	322.115
		41	-87.6168	-35.5558
		42	10.078	123.389
		43	206.496	298
		44	-22.2127	28.5151
		45	276.631	399.563
		46	1981.66	1226.68
		47	144.588	508.519
		48	376.382	640.709
		49	19.9503	57.9103
		50	49.7729	190.981
		51	23.8581	186.756
		52	2425.92	3958.84
		53	916.069	856.685
		54	-49.9786	294.304
		55	246.602	265.437
		56	3322.65	5052.8
		57	136.978	525.945
		58	25.2978	240.442
		59	330.517	465.57
		60	-160.014	39.6043
		61	69.7233	228.649
		62	68.9006	197.669
		63	110.241	66.0071
		64	-14.1915	39.4283
		65	64.7871	264.733
		66	117.234	298.704
		67	198.886	412.061
		68	138.624	129.374
		69	160.014	410.828
		70	642.729	502.71
		71	-61.4963	42.4206
		72	81.241	216.327
		73	-9.66665	-31.1554
		74	8.63828	-38.9002
		75	585.141	841.019
		76	352.318	576.462
		77	262.645	202.246
		78	154.049	264.381
		79	214.517	373.16
		80	127.312	45.5889
		81	112.503	207.35
		82	12.9574	106.492
		83	-83.5034	51.3976
		84	97.6948	386.89
		85	1928.8	1709.5
		86	130.603	171.795
		87	266.758	853.164
		88	389.34	565.021
		89	59.4396	232.345
		90	-18.0993	2.99232
		91	702.169	51.3976
		92	183.461	96.8105
		93	-109.83	-215.447
		94	896.119	486.869
		95	167.212	265.965
		96	953.913	874.463
		97	2244.31	2781.98
		98	2126.87	2580.44
		99	1532.27	1645.25
		100	65.1984	97.8666

## Sheet: Supplementary Fig.1
Supplementary Fig. 1b
			Fluorescence intensity per cell			Fluorescence intensity per cell						Supplementary Fig. 1c																Supplementary Fig. 1d
			40 µM IPTG mScarlet signal	40 µM IPTG GFP signal		10 µM IPTG mScarlet signal	10 µm IPTG GFP signal
			2537394	2208896		1101180	460093
			2569195	1312019		398777	128082
			3002340	1057086		303254	109716
			6701792	4577950		620580	278627
			4998741	2498411		343806	169758
			8354580	2371963		792476	320162
			11681288	6728042		971281	576828
			7242153	3946171		651221	434949
			2068675	1744577		600185	206806
			2199494	1024410		692269	230907
			3029459	2157866		514281	207607
			16786128	8584926		949593	371489
			9486398	4779835		482597	98626
			4950399	2472992		297201	183915
			4866534	3308471		427250	112404
			2884861	1768567		494416	233751
			48533391	27817545		854990	334180
			17162497	10732894		440780	172031
			1604129	702297		1872633	1033412
			3116662	2080458		757308	316523
			10386955	5254524		525324	143659
			9279329	4975268		811856	438658
			7481625	4583333		446827	176808
			11553094	5152809		342149	140426
			1208389	1227008		549001	356747
			3040176	2233888		789756	289854
			5151705	3162491		1072924	499297
			4817909	2972794		611013	150626
			6024552	3417525		260979	614836
			1747837	1371859		1117069	1062584
			3005625	1618003		6868339	4283867
			1940979	2399142		226045	96536
			22015381	13149554		262547	107398
			5800143	3193313		777331	361728
			2080954	1618724		2086810	699535
			5984680	3780788		883367	365030
			4344335	2486193		1386461	630946
			4542744	2788119		206977	54895
			6517982	4286693		1579618	4028354
			6023989	3129751		677583	290182
			3377087	6166613		377218	278141
			15297722	5077377		823688	179785
			3375249	4949633		941067	310352
			5534727	2362063		431143	196084					Supplementary Fig.1e														Supplementary Fig.1f
			6937519	3803666		992926	384762					Chrom.1 of Elution (WT)					Chrom.1 of Elution (K540M)
			7307716	3082861		1046442	249639					UV 1_280					UV 1_280
			4067695	1310531		566343	243816					ml	mAU				ml	mAU
			4413377	1986455		840320	326385
			11345119	2411343		935650	448065
			10446489	8569103		149106	42080
			14300890	4733289		878098	301243					-0.0139	0.05895				-0.00719	0.001919
			1944429	3443470		685978	392304					-0.01257	2.97609				-0.00648	-0.11277
			13064263	3529590		507188	168810					-0.01123	3.13559				-0.00578	-0.11272
			4146857	995357		794860	312010					-0.0099	3.29488				-0.00508	-0.11254
			15167846	6196151		152525	42757					-0.00857	3.43565				-0.00437	-0.11256
			11259124	1701965		1159677	306562					-0.00724	3.58446				-0.00367	-0.11294
			27637752	4615891		452004	1226426					-0.00591	3.74408				-0.00297	-0.11342
			16744633	1190017		264422	106493					-0.00457	3.90331				-0.00226	-0.11398
			5507666	1638816		940431	415005					-0.00324	3.97646				-0.00156	-0.11374
			11646719	3267185		450643	129522					-0.00191	3.98242				-0.00085	-0.11305
			1730608	7102176		668031	180188					-0.00058	3.97964				-0.00015	-0.11272
			10095749	970192		692611	351607					0.000755	3.97765				0.000554	-0.11252
			2289983	7504570		360230	141637					0.002087	3.97644				0.001257	-0.11241
			3543088	2203603		607414	241721					0.00342	3.97505				0.001961	-0.11232
			7677944	11687252		876805	521412					0.004752	3.96376				0.002665	-0.11195
			16356458	2390199		671635	357499					0.006084	3.91383				0.003369	-0.11158
			2318941	4448857		413319	253597					0.007416	3.89796				0.004073	-0.1111
			12442891	517132		624230	269303					0.008748	3.89794				0.004776	-0.1107
			3989632	2296559		188047	84483					0.010081	3.89842				0.00548	-0.11052
			7762512	9331617		545865	274732					0.011413	3.89887				0.006184	-0.11049
			2154152	3264165		2937061	1628221					0.012745	3.89897				0.006888	-0.11069
			16796126	3022510		395278	261042					0.014077	3.89879				0.007591	-0.11091
			2422625	2698994		818907	322591					0.015409	3.89914				0.008295	-0.11112
			1233282	2030598		894232	489864					0.016741	3.89981				0.008999	-0.11127
			4137397	1943959		705023	368598					0.018074	3.90016				0.009703	-0.11138
			19483333	775738		1486971	669388					0.019406	3.90018				0.010406	-0.11142
			1757364	2291070		348174	77563					0.020738	3.90043				0.01111	-0.11143
			1843053	3863557		1048187	703741					0.02207	3.90082				0.011814	-0.11142
			1233349	3444568		1095346	384962					0.023402	3.90143				0.012518	-0.1114
			5348065	1605560		235621	66442					0.024734	3.90244				0.013221	-0.11095
			2268155	2152352		323028	130063					0.026067	3.90359				0.013925	-0.11057
			20840020	1869471		668439	320554					0.027399	3.90474				0.014629	-0.11138
			14360266	11839604		1358732	828311					0.028731	3.90592				0.015333	-0.11208
			7137778	2075906		392123	258435					0.030063	3.90653				0.016036	-0.11239
			7632371	2444332		1548837	695861					0.031395	3.90652				0.01674	-0.11242
			5844721	2288361		441174	211348					0.032727	3.90646				0.017444	-0.11183
			4417898	2214309		1123271	443514					0.03406	3.90696				0.018148	-0.1117
			16612209	2381366		726709	256748					0.035392	3.90761				0.018851	-0.11203
			4811003	4639959		526046	831614					0.036724	3.90743				0.019555	-0.11161
			7201803	2439738		501371	179410					0.038056	3.90666				0.020259	-0.11068
			5165727	3748308		979082	291221					0.039388	3.90687				0.020963	-0.11024
			2733243	17619616		745475	193889					0.04072	3.90807				0.021667	-0.10999
			3137610	657809		979143	560692					0.042053	3.90911				0.02237	-0.11026
			8321978	3884823		341477	145216					0.043385	3.90767				0.023074	-0.11062
			1614136	2517034		1252904	452397					0.044717	3.90544				0.023778	-0.11041
			3471312	3218338		523113	208318					0.046049	3.90253				0.024482	-0.11015
			9017561	7636137		946045	466775					0.047381	3.89852				0.025185	-0.10987
			2076679	2259180		302428	145178					0.048713	3.8935				0.025889	-0.10958
			2454722	2819410		870642	511509					0.050046	3.88753				0.026593	-0.10925
			21083191	1254396		1088753	2220565					0.051378	3.8817				0.027297	-0.1089
			2689018	2794259		389714	184684					0.05271	3.89138				0.028	-0.10852
			16264838	4317464		238453	79908					0.054042	3.90628				0.028704	-0.10787
			1997835	14664176		1460761	492096					0.055374	3.9192				0.029408	-0.10693
			10271195	3358060		908586	494580					0.056707	3.92845				0.030112	-0.10597
			3726606	3839319		324682	144425					0.058039	3.93362				0.030815	-0.105
			2590678	17435854		341776	200797					0.059371	3.92041				0.031519	-0.10475
			6797138	4872493		665402	303716					0.060703	3.90043				0.032223	-0.1048
			5014191	1743965		1347557	600405					0.062035	3.87117				0.032927	-0.10403
			977299	7075453		1446193	825458					0.063367	3.83659				0.03363	-0.10306
			7735430	6369594		605357	282689					0.0647	3.80281				0.034334	-0.10227
			9468382	2641997		872315	262058					0.066032	3.77065				0.035038	-0.10152
			21551458	2706966		2684838	1024255					0.067364	3.73795				0.035742	-0.10104
			7585467	3049186		1050026	588130					0.068696	3.69921				0.036445	-0.10045
			6382719	1340903		552785	277883					0.070028	3.65843				0.037149	-0.09938
			2472719	15567160		2323862	1561961					0.07136	3.60908				0.037853	-0.09858
			3947514	4295029		1038922	648916					0.072693	3.55326				0.038557	-0.09834
			6337997	2250726		398070	148716					0.074025	3.49384				0.039261	-0.09757
			1126692	2759179		374374	336455					0.075357	3.43125				0.039964	-0.09617
			7693723	1384957		1695906	783611					0.076689	3.37056				0.040668	-0.09487
			1875591	661331		381203	135552					0.078021	3.31793				0.041372	-0.09364
			3908559	2194981		396934	153478					0.079353	3.26893				0.042076	-0.09256
			2562213	4391316		717023	258342					0.080686	3.22667				0.042779	-0.09152
			9303261	6856130		550822	184363					0.082018	3.18822				0.043483	-0.09086
			6113449	5560026		914768	603296					0.08335	3.15448				0.044187	-0.09029
			2268309	1950512		192345	43791					0.084682	3.12605				0.044891	-0.08983
			7522719	3142151		1859677	1371175					0.086014	3.08796				0.045594	-0.0894
			8876532	2708626		930440	523658					0.087346	3.04803				0.046298	-0.08889
			18150488	9824467		1739576	1023005					0.088679	3.01187				0.047002	-0.08838
			10216998	2006306		1535456	2674051					0.090011	2.98182				0.047706	-0.08715
			5666896	19598745		239043	106516					0.091343	2.95852				0.048409	-0.08583
			1466625	6224628		1457458	674663					0.092675	2.95496				0.049113	-0.08497
			5743712	1841550		1162618	507331					0.094007	2.96498				0.049817	-0.08415
			3753377	1328470		2599748	1555887					0.095339	2.9857				0.050521	-0.08376
			4713118	739885		286551	101593					0.096672	3.01064				0.051224	-0.0834
			2648174	6763101		538799	174984					0.098004	3.0343				0.051928	-0.08279
			1930184	3912890		629831	319369					0.099336	3.05778				0.052632	-0.08214
			12789418	4212111		527245	236272					0.100668	3.0832				0.053336	-0.08167
			5504631	4083370		793471	443954					0.102	3.11475				0.05404	-0.0812
			14941165	1307567		735986	266597					0.103333	3.14972				0.054743	-0.0796
			5129206	2344066		2469740	962586					0.104665	3.19317				0.055447	-0.07796
			4722501	6701899		435714	302391					0.105997	3.24483				0.056151	-0.07608
			1122878	2535917		653168	315749					0.107329	3.29922				0.056855	-0.07419
			2067202	9662244		831987	418593					0.108661	3.35731				0.057558	-0.07239
			4862777	1993715		1203688	719005					0.109993	3.41686				0.058262	-0.07059
			16763165	3923210		663158	467018					0.111326	3.47082				0.058966	-0.06917
			2537394	1576692		1342533	992387					0.112658	3.52249				0.05967	-0.06774
			2569195	8192155		766054	512806					0.11399	3.56997				0.060373	-0.06618
			3002340	944528		527533	340573					0.115322	3.61357				0.061077	-0.06465
			6701792	11406099		645396	312323					0.116654	3.65386				0.061781	-0.06334
			4998741	5315556		898965	559932					0.117986	3.68924				0.062485	-0.06203
			8354580	528672		605115	303481					0.119319	3.72253				0.063188	-0.06074
			11681288	1326996		1492525	688146					0.120651	3.75062				0.063892	-0.05936
			7242153	828956		376558	120662					0.121983	3.77563				0.064596	-0.05747
			2068675	1936040		888840	530753					0.123315	3.79884				0.0653	-0.05564
			2199494	1100099		582212	293837					0.124647	3.81949				0.066003	-0.05402
			3029459	5487793		515132	253555					0.125979	3.83801				0.066707	-0.05262
			16786128	2659578		1201966	849029					0.127312	3.85247				0.067411	-0.0519
			9486398	6724448		658035	396770					0.128644	3.86581				0.068115	-0.05117
			4950399	5443712		831200	407985					0.129976	3.88194				0.068818	-0.05045
			4866534	5449561		1905262	1122249					0.131308	3.90164				0.069522	-0.04962
			2884861	1770179		659006	493889					0.13264	3.92144				0.070226	-0.0486
			48533391	5159383		4724182	3615447					0.133972	3.94129				0.07093	-0.04777
			17162497	5078204		995971	1079210					0.135305	3.96198				0.071634	-0.04723
			1604129	1877316		459237	255953					0.136637	3.98361				0.072337	-0.04621
			3116662	8701974		801995	338463					0.137969	4.00667				0.073041	-0.04461
			10386955	10206645		4518661	3517047					0.139301	4.02942				0.073745	-0.04338
			9279329	3088518		1258886	612957					0.140633	4.05262				0.074449	-0.04247
			7481625	628662		405159	342251					0.141966	4.07631				0.075152	-0.04169
			11553094	1740693		1325295	499909					0.143298	4.10273				0.075856	-0.041
			1208389	2096015		357479	221475					0.14463	4.13119				0.07656	-0.04013
			3040176	3384026		710015	377896					0.145962	4.16061				0.077264	-0.03917
			5151705	2102010		471825	274519					0.147294	4.19254				0.077967	-0.03738
			4817909	3340213		1593199	1166203					0.148626	4.22621				0.078671	-0.03543
			6024552	2229675		993354	300419					0.149959	4.26363				0.079375	-0.03324
			1747837	3030977		317285	155765					0.151291	4.30305				0.080079	-0.03177
			3005625	2799036		248076	107191					0.152623	4.34546				0.080782	-0.03017
			1940979	4091439		339978	205758					0.153955	4.39042				0.081486	-0.02837
			22015381	1048162		795930	380438					0.155287	4.43731				0.08219	-0.02748
			5800143	9191823		524043	264552					0.156619	4.48768				0.082894	-0.02611
			2080954	2837808		1360450	884067					0.157952	4.53981				0.083597	-0.02387
			5984680	4496493		345464	99411					0.159284	4.59488				0.084301	-0.02322
			4344335	2244014		594846	240128					0.160616	4.64923				0.085005	-0.02551
			4542744	5144915		683154	396632					0.161948	4.70396				0.085709	-0.02856
			6517982	2431974		406764	306218					0.16328	4.7603				0.086412	-0.03183
			5390845	3956210		2523911	5398467					0.164612	4.8156				0.087116	-0.03393
			11827628	1506791		499160	332702					0.165945	4.87094				0.08782	-0.03676
			9709539	2464178		577772	239380					0.167277	4.92521				0.088524	-0.03987
			10404258	4803829		3958087	1484617					0.168609	4.97873				0.089228	-0.04302
			3848133	1927715		830030	460147					0.169941	5.03158				0.089931	-0.04587
			8644857	2139878		577369	252452					0.171273	5.08227				0.090635	-0.04912
			8776942	9256177		619352	223299					0.172605	5.13159				0.091339	-0.0525
			3160770	5644796		977330	925467					0.173938	5.17968				0.092043	-0.05523
			3716756	10134708		734044	227459					0.17527	5.22727				0.092746	-0.05797
			6166288	16789840		442453	268000					0.176602	5.27223				0.09345	-0.06117
			22906950	4444846		3245817	2166524					0.177934	5.31509				0.094154	-0.06381
			12432814	3752951		781021	249178					0.179266	5.35623				0.094858	-0.0659
			7825792	4665014		415370	283813					0.180598	5.39347				0.095561	-0.06757
			9405655	5040949		2518376	1102642					0.181931	5.4281				0.096265	-0.06968
			1482412	3899748		1950506	680564					0.183263	5.45937				0.096969	-0.07238
			12122444	6724335		557280	194985					0.184595	5.48915				0.097673	-0.07514
			4802619	2198834		697921	313277					0.185927	5.51577				0.098376	-0.07771
			8931563	2500878		696707	312744					0.187259	5.53778				0.09908	-0.08158
			1998618	1768278		403499	157718					0.188592	5.55649				0.099784	-0.08417
			3894597	2152079		756110	229095					0.189924	5.57129				0.100488	-0.0859
			8264212	862733		738900	337505					0.191256	5.58369				0.101191	-0.0872
			11949088	8183388		2575603	1790737					0.192588	5.59291				0.101895	-0.08969
			2823807	3989787		257412	92344					0.19392	5.59985				0.102599	-0.09247
			16925597	3633308		340976	113307					0.195252	5.605				0.103303	-0.09512
			2186361	3129311		189132	164011					0.196585	5.60788				0.104006	-0.09764
			27061815	14758905		1740788	926891					0.197917	5.60916				0.10471	-0.09997
			5223630	6196564		3120072	952769					0.199249	5.60855				0.105414	-0.10152
			11515108	4319122		2022981	1128125					0.200581	5.6067				0.106118	-0.10233
			2061434	5326369		5383407	3017172					0.201913	5.60318				0.106822	-0.10481
			5868652	5469233		654277	300531					0.203245	5.5978				0.107525	-0.10999
			24698463	5594388		1081982	909357					0.204578	5.59221				0.108229	-0.11292
			8753566	9410629		1006714	710462					0.20591	5.58707				0.108933	-0.11526
			4186965	10422507		614188	323835					0.207242	5.58188				0.109637	-0.11778
			5167175	11154578		618989	576693					0.208574	5.57568				0.11034	-0.12
			4644464	2508318		7790367	4980833					0.209906	5.56839				0.111044	-0.12118
			4663336	6957214		1096119	2588711					0.211238	5.55999				0.111748	-0.12117
			1381723	9164056		683662	444516					0.212571	5.55059				0.112452	-0.122
			4473365	6675592		1129340	674890					0.213903	5.54172				0.113155	-0.12371
			10589197	2122144		137305	61684					0.215235	5.5327				0.113859	-0.12588
			5269762	3498982		480962	347122					0.216567	5.52229				0.114563	-0.12842
			4026463	2367116		1294325	803602					0.217899	5.51054				0.115267	-0.13068
			5370127	1627488		435293	395581					0.219231	5.49839				0.11597	-0.13359
			3612582	1405893		1636970	875552					0.220564	5.48737				0.116674	-0.13513
			21699496	2540659		1234752	913245					0.221896	5.47664				0.117378	-0.13691
			3867342	5396596		847014	365422					0.223228	5.46566				0.118082	-0.13842
			7319901	1092825		645410	410504					0.22456	5.45534				0.118785	-0.13843
			4460877	2793425		834395	441395					0.225892	5.44554				0.119489	-0.14054
			5585130	2787777		556659	214481					0.227224	5.4354				0.120193	-0.14201
			5406920	999865		1559192	761953					0.228557	5.42479				0.120897	-0.14301
			12354244	6154451		676144	452630					0.229889	5.41432				0.121601	-0.14388
			4080744	2831501		625129	332716					0.231221	5.40362				0.122304	-0.14488
			9808425	5328252		651866	249607					0.232553	5.39287				0.123008	-0.14609
			41669200	2354452		1972996	3251994					0.233885	5.38307				0.123712	-0.14721
			1207690	10574976		226697	60921					0.235218	5.37421				0.124416	-0.14771
			7594412	4037080		564764	348592					0.23655	5.36668				0.125119	-0.14958
			4595625	10494123		1430844	723589					0.237882	5.36012				0.125823	-0.15039
			5116881	4107584		1613383	2686999					0.239214	5.35323				0.126527	-0.14931
			11699037	1860249		1852863	1206674					0.240546	5.34509				0.127231	-0.14798
			5057657	2308110		228815	172442					0.241878	5.33683				0.127934	-0.14765
			6947815	17383303		170338	85976					0.243211	5.32907				0.128638	-0.14731
			1525463	2920605		1715697	547759					0.244543	5.32143				0.129342	-0.14776
			4068628	2912578		891292	527536					0.245875	5.31405				0.130046	-0.14764
			6892651	545819		2410321	1462161					0.247207	5.3066				0.130749	-0.14734
			30882261	3904486		620429	291414					0.248539	5.29953				0.131453	-0.14734
			5082187	2165321		977980	563715					0.249871	5.29245				0.132157	-0.14733
			7833990	1339418		2186040	1471215					0.251204	5.28514				0.132861	-0.14707
			27176899	2831055		504024	261942					0.252536	5.27754				0.133564	-0.14587
			11621893	9732792		464925	277727					0.253868	5.26977				0.134268	-0.14464
			2907566	3426187		792730	423520					0.2552	5.26193				0.134972	-0.14383
			11834980	2984958		3796487	2247364					0.256532	5.25344				0.135676	-0.14272
			11044271	932624		886290	1080152					0.257864	5.24414				0.136379	-0.14139
			3188905	6407295		1454155	750379					0.259197	5.23449				0.137083	-0.14062
			5069002	2048886		304635	314279					0.260529	5.22535				0.137787	-0.13995
			5209456	2683883		1710865	790200					0.261861	5.21678				0.138491	-0.13992
			2029600	1853681		1703590	1144657					0.263193	5.20861				0.139195	-0.1397
			25022024	2714966		853693	346116					0.264525	5.20076				0.139898	-0.13897
			6788401	4357628		928635	606817					0.265857	5.19264				0.140602	-0.13784
			1688583	17699265		1027880	500140					0.26719	5.18395				0.141306	-0.13705
			7295412	2466008		345661	212458					0.268522	5.17465				0.14201	-0.13615
			3939217	4164137		3306090	4863995					0.269854	5.16474				0.142713	-0.1352
			2405496	9271030		366528	169796					0.271186	5.15445				0.143417	-0.13449
			3458258	1422177		454767	162834					0.272518	5.14434				0.144121	-0.13368
			5948107	1775247		439215	234830					0.273851	5.13537				0.144825	-0.13249
			11867245	4261847		443090	129037					0.275183	5.12722				0.145528	-0.13164
			11223436	4682976		913658	531786					0.276515	5.11944				0.146232	-0.13218
			3233412	3615106		836735	305709					0.277847	5.11193				0.146936	-0.13212
			6022748	1137676		709625	324447					0.279179	5.10467				0.14764	-0.1324
			3396440	4145859		463977	218136					0.280511	5.09724				0.148343	-0.132
			16112827	2138062		980202	707915					0.281844	5.08934				0.149047	-0.13152
			3291675	1272707		714228	503167					0.283176	5.08209				0.149751	-0.13116
			39190160	2717037		410017	127486					0.284508	5.0756				0.150455	-0.13002
			12330372	12163438		1121608	587394					0.28584	5.06974				0.151158	-0.12855
			3142665	8252879		283475	127001					0.287172	5.06414				0.151862	-0.12833
			968770	1684616		798286	483790					0.288504	5.05904				0.152566	-0.12774
			1564982	1793706		382142	224766					0.289837	5.05432				0.15327	-0.12698
			13485704	4179936		891636	495017					0.291169	5.04922				0.153973	-0.12655
			4456939	2819911		527394	313688					0.292501	5.04411				0.154677	-0.12586
			11425408	4606891		517082	372788					0.293833	5.03912				0.155381	-0.12452
			7297565	6295297		696388	293262					0.295165	5.03418				0.156085	-0.12337
			3125237	2016386		734224	371155					0.296497	5.02898				0.156789	-0.12215
			6013129	2322357		914330	500535					0.29783	5.0239				0.157492	-0.12041
			12313611	1908628		1369753	913154					0.299162	5.01919				0.158196	-0.11868
			5076301	17509148		642570	295216					0.300494	5.01454				0.1589	-0.11686
			21663528	3940244		883939	619323					0.301826	5.01011				0.159604	-0.11626
			2457066	3537045		1206206	649103					0.303158	5.00586				0.160307	-0.1164
			12985871	3565382		733782	511060					0.30449	5.00155				0.161011	-0.11571
			2543353	3595609		325187	98232					0.305823	4.9969				0.161715	-0.11436
			19156284	1052874		433737	251818					0.307155	4.992				0.162419	-0.1129
			1738238	5338425		523979	346907					0.308487	4.9872				0.163122	-0.11157
			27068635	5180420		1122193	829767					0.309819	4.98259				0.163826	-0.11012
			10077057	3171112		1101160	606354					0.311151	4.97808				0.16453	-0.10849
			1319453	3211014		351076	168283					0.312483	4.9735				0.165234	-0.10587
			2828001	2455264		480786	201923					0.313816	4.96956				0.165937	-0.10267
			1242723	1581522		1058443	577428					0.315148	4.96641				0.166641	-0.10053
			2890191	2634024		4142919	2722320					0.31648	4.96321				0.167345	-0.09668
			2350416	21452980		2406182	1667557					0.317812	4.95936				0.168049	-0.09265
			11479883	2045644		6808794	4483682					0.319144	4.95502				0.168752	-0.08975
			4707518	2975141		844681	661091					0.320477	4.95108				0.169456	-0.08703
			11334007	2826685		947154	718517					0.321809	4.94763				0.17016	-0.08522
			9869889	2562039		3521329	3635917					0.323141	4.94482				0.170864	-0.08272
			12876045	4861369		1278800	768481					0.324473	4.94242				0.171567	-0.07977
			3570455	3059550		685882	688202					0.325805	4.93969				0.172271	-0.07646
			14114460	2761662		156513	8769					0.327137	4.93698				0.172975	-0.07288
			11939304	1799227		3850264	2769934					0.32847	4.93449				0.173679	-0.06927
			5499230	3319341		939473	399344					0.329802	4.93245				0.174383	-0.06512
			18979138	3081011		251784	137960					0.331134	4.93086				0.175086	-0.06171
			23271353	2864413		1022801	568663					0.332466	4.92962				0.17579	-0.0585
			6006880	5846413		763391	322850					0.333798	4.92833				0.176494	-0.05475
			1408267	1051228		1260687	703966					0.33513	4.92668				0.177198	-0.05106
			1993961	3300564		2335250	1503386					0.336463	4.92507				0.177901	-0.04716
			4075041	2475123		7299705	5072459					0.337795	4.92363				0.178605	-0.04296
			5117521	2954653		672633	379255					0.339127	4.92258				0.179309	-0.03815
			3679487	3437032		652242	253616					0.340459	4.92197				0.180013	-0.0328
			5715163	2859270		846324	563834					0.341791	4.92125				0.180716	-0.02769
			5895450	16830133		1237327	542603					0.343123	4.91972				0.18142	-0.02266
			4600167	2501873		518670	257506					0.344456	4.91759				0.182124	-0.01708
			7344477	3126288		897828	633271					0.345788	4.9158				0.182828	-0.01222
			9543399	1029393		1283039	984346					0.34712	4.91434				0.183531	-0.00722
			1276022	2870719		732566	436016					0.348452	4.91282				0.184235	-0.00231
			15500776	1566204		553945	258808					0.349784	4.91098				0.184939	0.002066
			5897345	1054897		778474	695447					0.351116	4.90928				0.185643	0.009292
			9437261	2056637		1716854	1155227					0.352449	4.90809				0.186346	0.015251
			3489061	9035996		558015	143574					0.353781	4.90698				0.18705	0.020944
			8136153	2539823		687187	293809					0.355113	4.90535				0.187754	0.027882
			3536974	8710198		1465605	1534158					0.356445	4.90323				0.188458	0.035189
			6828702	4151432		15121092	7446168					0.357777	4.90145				0.189162	0.042534
			2438199	1812384		2005150	864312					0.359109	4.90018				0.189865	0.050978
			3373009	1289530		1531187	745888					0.360442	4.8988				0.190569	0.060468
			7876896	2201679		2118590	489294					0.361774	4.89702				0.191273	0.069654
			3885124	3907935		584767	320486					0.363106	4.89495				0.191977	0.077519
			2046943	2182153		730989	561593					0.364438	4.89244				0.19268	0.086758
			25031189	7480679		1025295	669405					0.36577	4.8895				0.193384	0.095064
			23073145	2074530		257584	252258					0.367103	4.88693				0.194088	0.104868
			18422066	3046814		1980121	1376992					0.368435	4.88491				0.194792	0.116141
			37556210	4046368		1585543	662749					0.369767	4.88294				0.195495	0.129327
			8875674	4893218		945935	740509					0.371099	4.881				0.196199	0.144376
			6029864	2432560		550790	347752					0.372431	4.87908				0.196903	0.161189
			9218632	2617259		1345580	792857					0.373763	4.87702				0.197607	0.180393
			10294279	6060730		1334232	513839					0.375096	4.87495				0.19831	0.202424
			6131727	6671931		1355977	935217					0.376428	4.87354				0.199014	0.226478
			13195236	8015222		1015210	892681					0.37776	4.87292				0.199718	0.252223
			3174000	1976010		664508	583038					0.379092	4.87211				0.200422	0.279683
			4196066	6999984		1503407	1267085					0.380424	4.87059				0.201125	0.307349
			3924089	1351026		382066	194962					0.381756	4.86872				0.201829	0.3373
			3454756	6496193		420642	155921					0.383089	4.86771				0.202533	0.367796
			3031551	4554332		1483955	1387109					0.384421	4.86764				0.203237	0.398279
			15117321	15909403		791745	606533					0.385753	4.8673				0.20394	0.428374
			4695425	9210736		1344426	643014					0.387085	4.86623				0.204644	0.457669
			6907258	4317335		1235956	875589					0.388417	4.86503				0.205348	0.487217
			6803257	5886015		476546	285048					0.389749	4.86416				0.206052	0.517193
			26590938	1382224		1440974	1001783					0.391082	4.86325				0.206756	0.546439
			11568125	6945541		1536826	974749					0.392414	4.86202				0.207459	0.575158
			7641563	1469369		306308	218891					0.393746	4.8605				0.208163	0.603227
			9010649	1614414		961738	542451					0.395078	4.85908				0.208867	0.633776
			9095180	4608682		1192627	660306					0.39641	4.85781				0.209571	0.663262
			12215630	8854172		1111773	668078					0.397742	4.85677				0.210274	0.693974
			17081595	1478291		1713574	1059555					0.399075	4.85601				0.210978	0.726098
			20277196	6558308		2368566	1574649					0.400407	4.85516				0.211682	0.758009
			22905078	1825259		533983	357446					0.401739	4.85413				0.212386	0.788257
			3790577	7071138		815014	524789					0.403071	4.85295				0.213089	0.818504
			10382358	1537669		645720	359511					0.404403	4.8517				0.213793	0.849917
			20467548	10627113		1731505	1017159					0.405735	4.85049				0.214497	0.880252
			11559293	1799143		1104302	613947					0.407068	4.84934				0.215201	0.908367
			3604472	1463807		1208276	664740					0.4084	4.84796				0.215904	0.935533
			6482489	2382908		174627	119694					0.409732	4.84625				0.216608	0.96046
			4558501	9502931		1265262	727345					0.411064	4.84401				0.217312	0.983045
			2885829	933119		1195890	693691					0.412396	4.8413				0.218016	1.00348
			2708008	881186		542269	384428					0.413729	4.83915				0.218719	1.02152
			4291928	1276930		663887	371511					0.415061	4.83765				0.219423	1.0386
			9187821	3399549		630319	294899					0.416393	4.83568				0.220127	1.05433
			1323950	1382465		435522	278196					0.417725	4.83288				0.220831	1.06883
			3639147	9884555		620781	637000					0.419057	4.83022				0.221534	1.08232
			9715897	7375254		288294	128179					0.420389	4.82802				0.222238	1.09503
			2637548	5908797		2964043	2236087					0.421722	4.82596				0.222942	1.10857
			12884994	4036443		958049	532360					0.423054	4.82418				0.223646	1.12336
			3217802	3863212		839608	371589					0.424386	4.8229				0.22435	1.13725
			10510009	3051653		458450	246016					0.425718	4.8218				0.225053	1.15098
			4145112	9135779		1018375	554776					0.42705	4.82027				0.225757	1.16483
			21653417	2797011		905953	621613					0.428382	4.8182				0.226461	1.17831
			6644471	3894644		769744	676780					0.429715	4.81599				0.227165	1.19206
			24665302	3769246		1399790	750049					0.431047	4.81355				0.227868	1.20426
			7881872	2339709		748499	647119					0.432379	4.8114				0.228572	1.21548
			2769078	2001301		1079538	574011					0.433711	4.80999				0.229276	1.22572
			4021757	5117744		908582	350673					0.435043	4.80896				0.22998	1.23522
			32612045	772002		637354	324279					0.436375	4.80787				0.230683	1.24499
			6080794	1930845		518947	407273					0.437708	4.8066				0.231387	1.25515
			5980342	4989763		885802	583892					0.43904	4.80512				0.232091	1.26489
			958722	321959		1518219	711471					0.440372	4.80353				0.232795	1.27195
			5236709	1301652		1040884	701186					0.441704	4.80217				0.233498	1.27881
			2355377	7278278		854027	817937					0.443036	4.80106				0.234202	1.2869
			2848176	1784413		719962	479496					0.444368	4.80026				0.234906	1.2938
			4755490	5325424		1021594	662770					0.445701	4.79979				0.23561	1.30117
			22222490	1021163		616063	321286					0.447033	4.79897				0.236313	1.3075
			7259785	5003624		1558555	1290524					0.448365	4.79777				0.237017	1.31295
			3093577	2262906		355423	123689					0.449697	4.79622				0.237721	1.31851
			2040113	2266633		416149	288397					0.451029	4.79472				0.238425	1.32387
			11037776	3662432		660995	397318					0.452361	4.79336				0.239129	1.32849
			2917779	2494403		809931	569920					0.453694	4.79223				0.239832	1.33311
			4614997	853882		237090	205179					0.455026	4.79161				0.240536	1.33718
			2255697	3595571		803677	746564					0.456358	4.79121				0.24124	1.34195
			3965443	5354901		797766	789191					0.45769	4.79002				0.241944	1.3462
			6312525	11599016		1505600	1108119					0.459022	4.7881				0.242647	1.34878
			29837416	3812136		346689	242759					0.460355	4.78665				0.243351	1.35058
			3822246	2711194		846192	761360					0.461687	4.78595				0.244055	1.35187
			9403744	1545128		1414072	957419					0.463019	4.78541				0.244759	1.35266
			18100494	1799481		1753324	1744448					0.464351	4.78493				0.245462	1.35287
			3919378	2889694		832361	443502					0.465683	4.78402				0.246166	1.35267
			3450740	1091633		1310821	961708					0.467015	4.78244				0.24687	1.35267
			7723220	2950552		437841	468905					0.468348	4.78043				0.247574	1.35316
			6048369	516432		832504	632422					0.46968	4.77856				0.248277	1.35365
			5332725	1204702		294512	488109					0.471012	4.77707				0.248981	1.35358
			1779668	953943		1492993	1026077					0.472344	4.77585				0.249685	1.35203
			6481615	5287855		585945	376177					0.473676	4.77447				0.250389	1.34918
			2859194	3560614		520606	322544					0.475008	4.77279				0.251092	1.34695
			2567662	1427581		1337084	765119					0.476341	4.77091				0.251796	1.3463
				3523638		636379	532006					0.477673	4.76865				0.2525	1.34465
				5141445		873933	598836					0.479005	4.76643				0.253204	1.34171
				6974316		1220976	812052					0.480337	4.7644				0.253907	1.33955
				4003493		658952	326040					0.481669	4.76243				0.254611	1.33692
				2142556		4795589	3488410					0.483001	4.76046				0.255315	1.33466
				544266		1743878	1322567					0.484334	4.75817				0.256019	1.3332
				3823346		538543	374075					0.485666	4.75607				0.256722	1.33119
				1931536		897504	652282					0.486998	4.75448				0.257426	1.32892
				1959762		692504	477777					0.48833	4.75281				0.25813	1.32611
				1453137		2000561	1231039					0.489662	4.75064				0.258834	1.32359
				954783		475801	382571					0.490994	4.74873				0.259538	1.32079
				5786140		238631	114043					0.492327	4.74728				0.260241	1.31792
				3006982		2201233	2008725					0.493659	4.74562				0.260945	1.31556
				4516093		356281	424621					0.494991	4.74388				0.261649	1.31372
				2905425		803757	351412					0.496323	4.74206				0.262353	1.31248
				2551158		789243	459461					0.497655	4.74041				0.263056	1.31126
				1192811		315005	285015					0.498987	4.73909				0.26376	1.30944
				790089		477631	506324					0.50032	4.73791				0.264464	1.30752
				2508271		1451168	876145					0.501652	4.73674				0.265168	1.30618
				9502706		1037349	352407					0.502984	4.73538				0.265871	1.3049
						431612	342886					0.504316	4.7336				0.266575	1.30301
						436939	224141					0.505648	4.73125				0.267279	1.30059
						506429	357435					0.506981	4.72897				0.267983	1.29892
						467405	275879					0.508313	4.72706				0.268686	1.29735
						712925	347328					0.509645	4.72538				0.26939	1.29817
						387428	265509					0.510977	4.72418				0.270094	1.29716
						485980	355683					0.512309	4.7233				0.270798	1.29624
						2473018	2277309					0.513641	4.72238				0.271501	1.2953
						1241774	1051097					0.514974	4.72108				0.272205	1.29477
						370070	166077					0.516306	4.71975				0.272909	1.29442
						426223	210152					0.517638	4.71912				0.273613	1.29382
						2796400	1712158					0.51897	4.71866				0.274316	1.29307
						592298	397392					0.520302	4.71769				0.27502	1.29231
						1087982	767362					0.521634	4.71666				0.275724	1.29207
						822470	661015					0.522967	4.71572				0.276428	1.2908
						1624885	1201633					0.524299	4.7148				0.277132	1.29103
						346744	137696					0.525631	4.71399				0.277835	1.2924
						674584	319988					0.526963	4.71314				0.278539	1.29333
						1678311	935610					0.528295	4.71187				0.279243	1.29395
						340341	125947					0.529627	4.71053				0.279947	1.29377
						1182110	651620					0.53096	4.70898				0.28065	1.2929
						1903284	1325641					0.532292	4.70756				0.281354	1.29235
						771774	546542					0.533624	4.70665				0.282058	1.29214
						1054618	625062					0.534956	4.70602				0.282762	1.29184
						1899357	1008629					0.536288	4.70502				0.283465	1.29178
						211058	96072					0.53762	4.70346				0.284169	1.29055
						388108	294944					0.538953	4.70241				0.284873	1.29
						599255	352433					0.540285	4.70189				0.285577	1.28986
						324876	327514					0.541617	4.70128				0.28628	1.29035
						479622	416483					0.542949	4.70037				0.286984	1.2897
						226132	708054					0.544281	4.6992				0.287688	1.28998
						2419287	1894253					0.545614	4.69754				0.288392	1.28884
						221212	178157					0.546946	4.69559				0.289095	1.28763
						1156552	928400					0.548278	4.69431				0.289799	1.28688
						225420	211002					0.54961	4.6937				0.290503	1.28653
						199861	165152					0.550942	4.69253				0.291207	1.28648
						458354	423100					0.552274	4.68998				0.291911	1.28566
						404805	435321					0.553607	4.68679				0.292614	1.28343
						1672013	1148520					0.554939	4.68353				0.293318	1.28206
						3511406	3877914					0.556271	4.6804				0.294022	1.28169
						1036630	981476					0.557603	4.67729				0.294726	1.28011
						1964970	888479					0.558935	4.67423				0.295429	1.27987
						317180	192418					0.560267	4.67164				0.296133	1.27834
						2201399	1200177					0.5616	4.66983				0.296837	1.27665
						305940	252319					0.562932	4.66838				0.297541	1.27539
						632625	425772					0.564264	4.66688				0.298244	1.27445
						547624	486990					0.565596	4.66475				0.298948	1.27323
						302751	278307					0.566928	4.66221				0.299652	1.27119
						1689220	1437224					0.56826	4.65991				0.300356	1.2687
						296420	550931					0.569593	4.65819				0.301059	1.26666
						660164	656368					0.570925	4.65704				0.301763	1.26521
						657532	463242					0.572257	4.65559				0.302467	1.2634
						1442543	1058727					0.573589	4.65367				0.303171	1.2646
						1282766	941666					0.574921	4.65169				0.303874	1.26346
						271391	154957					0.576253	4.65012				0.304578	1.26061
						480348	251596					0.577586	4.64914				0.305282	1.25813
						558973	468628					0.578918	4.6486				0.305986	1.25693
						587089	347335					0.58025	4.6483				0.306689	1.25531
						347861	259712					0.581582	4.64767				0.307393	1.25311
						1639566	1337904					0.582914	4.64673				0.308097	1.25147
						933997	647177					0.584247	4.64616				0.308801	1.25071
						1498123	1076920					0.585579	4.64641				0.309505	1.25018
						270640	183360					0.586911	4.64709				0.310208	1.2485
						1208253	1140769					0.588243	4.64754				0.310912	1.24638
						1189769	853881					0.589575	4.64751				0.311616	1.24697
						595646	651700					0.590907	4.64711				0.31232	1.24574
						1558790	1122061					0.59224	4.64699				0.313023	1.2444
						556986	582377					0.593572	4.64734				0.313727	1.24371
						801736	385947					0.594904	4.64727				0.314431	1.24233
						633622	587317					0.596236	4.64666				0.315135	1.24095
						1361904	1723482					0.597568	4.64618				0.315838	1.23981
						1429708	3163574					0.5989	4.64635				0.316542	1.23839
						449377	403127					0.600233	4.64658				0.317246	1.23717
						612667	470947					0.601565	4.64632				0.31795	1.23511
						1681555	3820850					0.602897	4.64588				0.318653	1.23461
						353267	266535					0.604229	4.64544				0.319357	1.23444
						525062	283776					0.605561	4.64482				0.320061	1.23335
						406804	354746					0.606893	4.64417				0.320765	1.23159
						940554	458668					0.608226	4.64393				0.321468	1.23124
						172308	514800					0.609558	4.64384				0.322172	1.23019
						323262	267671					0.61089	4.64342				0.322876	1.22922
						573135	489580					0.612222	4.64301				0.32358	1.22912
						699756	444464					0.613554	4.64253				0.324283	1.22916
						1397045	1103128					0.614886	4.64152				0.324987	1.22921
						1294479	1382933					0.616219	4.64012				0.325691	1.2289
						553959	311546					0.617551	4.63867				0.326395	1.22903
						758999	445214					0.618883	4.63734				0.327099	1.22847
						484231	306677					0.620215	4.63613				0.327802	1.22842
						670952	509660					0.621547	4.63495				0.328506	1.22682
						5490279	4142880					0.62288	4.63429				0.32921	1.22616
						605904	307700					0.624212	4.63445				0.329914	1.22638
						1310582	1080344					0.625544	4.63454				0.330617	1.22632
						1600301	1209629					0.626876	4.63377				0.331321	1.22582
						1509981	1207977					0.628208	4.6327				0.332025	1.22693
						563430	279225					0.62954	4.63188				0.332729	1.22548
						1418220	1390863					0.630872	4.63111				0.333432	1.22501
						14347010	12598424					0.632205	4.6302				0.334136	1.22514
						1392254	1469440					0.633537	4.62931				0.33484	1.22575
						673698	509409					0.634869	4.62866				0.335544	1.22645
						1131908	1054745					0.636201	4.62792				0.336247	1.2266
						488133	349949					0.637533	4.62693				0.336951	1.22533
						633613	678957					0.638866	4.62622				0.337655	1.22523
						472649	273554					0.640198	4.62554				0.338359	1.22577
						9238781	8179260					0.64153	4.62459				0.339062	1.22662
						654156	408318					0.642862	4.62336				0.339766	1.22752
						1345699	754750					0.644194	4.62202				0.34047	1.22829
						1209268	1006093					0.645526	4.62053				0.341174	1.22915
						761128	721906					0.646859	4.61919				0.341878	1.22933
						701008	339451					0.648191	4.61834				0.342581	1.22921
						1081508	364481					0.649523	4.61724				0.343285	1.22949
						267066	114100					0.650855	4.61592				0.343989	1.22928
						3553204	2292857					0.652187	4.61456				0.344693	1.22996
						199712	83421					0.653519	4.61328				0.345396	1.23055
						430758	146963					0.654852	4.61189				0.3461	1.22992
						277744	155868					0.656184	4.60981				0.346804	1.22956
						457972	540725					0.657516	4.60737				0.347508	1.22985
						16474736	11955714					0.658848	4.60506				0.348211	1.22997
						755073	1862196					0.66018	4.60322				0.348915	1.23075
						465711	352119					0.661512	4.60165				0.349619	1.23116
						525066	294698					0.662845	4.59986				0.350323	1.23082
						287004	158515					0.664177	4.59816				0.351026	1.23033
						660442	444035					0.665509	4.59651				0.35173	1.22957
						197287	141347					0.666841	4.59452				0.352434	1.2304
						396484	190514					0.668173	4.59202				0.353138	1.22946
						483611	264492					0.669505	4.58955				0.353841	1.22811
						553776	455635					0.670838	4.58775				0.354545	1.22768
						247720	117102					0.67217	4.58639				0.355249	1.22692
						1111731	754564					0.673502	4.58485				0.355953	1.22691
						268994	182846					0.674834	4.58266				0.356656	1.22704
						490001	189522					0.676166	4.58053				0.35736	1.22646
						579566	424240					0.677499	4.57901				0.358064	1.22515
						165762	87265					0.678831	4.57808				0.358768	1.22348
						684586	322351					0.680163	4.57688				0.359472	1.22202
						5465584	4738184					0.681495	4.57501				0.360175	1.22062
						1791921	1267167					0.682827	4.57378				0.360879	1.21979
						1188227	700560					0.684159	4.5728				0.361583	1.21891
						593468	350642					0.685492	4.57183				0.362287	1.21772
						239782	138139					0.686824	4.57083				0.36299	1.21714
						126194	71681					0.688156	4.57008				0.363694	1.21576
						800435	581846					0.689488	4.56977				0.364398	1.21361
						3485148	3653640					0.69082	4.56906				0.365102	1.21196
						704830	552135					0.692152	4.56816				0.365805	1.21076
						191503	86079					0.693485	4.5675				0.366509	1.21099
						989582	2248242					0.694817	4.56705				0.367213	1.2111
						645568	340272					0.696149	4.56658				0.367917	1.20967
						726314	458570					0.697481	4.56586				0.36862	1.20764
						4732553	3817113					0.698813	4.56504				0.369324	1.20586
						1484718	1041237					0.700145	4.56434				0.370028	1.20555
						1018477	522471					0.701478	4.56402				0.370732	1.20475
						750631	518950					0.70281	4.56413				0.371435	1.20251
						598678	607279					0.704142	4.56405				0.372139	1.20214
						2428323	1663137					0.705474	4.56335				0.372843	1.20191
						1538707	1048406					0.706806	4.56262				0.373547	1.19917
						1142413	955712					0.708138	4.56255				0.37425	1.1969
						706434	494916					0.709471	4.56226				0.374954	1.1957
						531837	404040					0.710803	4.5614				0.375658	1.19406
						3262490	1714444					0.712135	4.55999				0.376362	1.19233
						384460	221148					0.713467	4.55882				0.377066	1.19132
						1418448	1985252					0.714799	4.55834				0.377769	1.1912
						1537022	1513365					0.716132	4.55757				0.378473	1.19065
						487604	381043					0.717464	4.55685				0.379177	1.1894
						656042	319100					0.718796	4.55654				0.379881	1.18777
						443484	199652					0.720128	4.55616				0.380584	1.18625
						464531	299788					0.72146	4.55563				0.381288	1.18458
						965549	699975					0.722792	4.55514				0.381992	1.18264
						591293	387827					0.724124	4.55492				0.382696	1.18251
						5313804	3185080					0.725457	4.5545				0.383399	1.18282
						709041	396210					0.726789	4.55355				0.384103	1.18256
						2153865	1492556					0.728121	4.55218				0.384807	1.17937
						504490	487860					0.729453	4.55125				0.385511	1.17725
						911992	1388980					0.730785	4.55125				0.386214	1.17546
						1483627	1176424					0.732118	4.55133				0.386918	1.17622
						880081	937747					0.73345	4.55079				0.387622	1.1757
						345115	185198					0.734782	4.54961				0.388326	1.17338
						669837	276149					0.736114	4.54836				0.389029	1.17295
						1303140	884538					0.737446	4.54764				0.389733	1.17143
						4401882	3370552					0.738778	4.54707				0.390437	1.1695
						902893	596105					0.740111	4.54669				0.391141	1.16568
						3762592	2669673					0.741443	4.54631				0.391844	1.16494
						918054	859939					0.742775	4.546				0.392548	1.16427
						1404798	1253101					0.744107	4.54554				0.393252	1.16244
						611308	314989					0.745439	4.54502				0.393956	1.16113
						737394	541090					0.746771	4.54445				0.39466	1.16039
						1965432	1356871					0.748104	4.54407				0.395363	1.15847
						466450	391281					0.749436	4.54382				0.396067	1.15558
						767815	609299					0.750768	4.54336				0.396771	1.15454
						294482	219816					0.7521	4.54224				0.397475	1.152
						852453	644427					0.753432	4.54095				0.398178	1.15095
						1231809	1154779					0.754764	4.54				0.398882	1.14901
						140800	90656					0.756097	4.53999				0.399586	1.14822
						890345	530738					0.757429	4.54003				0.40029	1.14627
						1077929	1208764					0.758761	4.53963				0.400993	1.14362
						1463107	930762					0.760093	4.53904				0.401697	1.13991
						633059	622058					0.761425	4.53902				0.402401	1.13922
						774900	689647					0.762757	4.53931				0.403105	1.13609
						883775	478381					0.76409	4.53865				0.403808	1.13417
						1308716	2886473					0.765422	4.53698				0.404512	1.12975
						887136	1246949					0.766754	4.53572				0.405216	1.12712
						649685	512218					0.768086	4.53534				0.40592	1.12541
						577597	326563					0.769418	4.53497				0.406623	1.12078
						425499	508472					0.770751	4.53376				0.407327	1.11834
						762228	838133					0.772083	4.53214				0.408031	1.11636
						556821	373624					0.773415	4.53062				0.408735	1.11521
						296363	125451					0.774747	4.52935				0.409438	1.11209
						1645128	999911					0.776079	4.52818				0.410142	1.10978
						596659	532072					0.777411	4.52693				0.410846	1.10749
						263130	165828					0.778744	4.52547				0.41155	1.10499
						439108	220170					0.780076	4.524				0.412254	1.10179
						675617	425813					0.781408	4.52216				0.412957	1.09964
						354827	178543					0.78274	4.52052				0.413661	1.09805
						683708	321854					0.784072	4.51923				0.414365	1.09464
						419942	299159					0.785404	4.51826				0.415069	1.09305
						415139	271301					0.786737	4.51773				0.415772	1.09081
						666559	383994					0.788069	4.51722				0.416476	1.08905
						951421	793379					0.789401	4.51574				0.41718	1.08652
						1068667	496910					0.790733	4.51391				0.417884	1.08341
						2160361	1298207					0.792065	4.51248				0.418587	1.08182
						469816	345905					0.793397	4.51094				0.419291	1.07976
						829085	448694					0.79473	4.50909				0.419995	1.07662
						1138637	645228					0.796062	4.50709				0.420699	1.07446
						654232	630765					0.797394	4.50567				0.421402	1.07279
						399760	296182					0.798726	4.50515				0.422106	1.07166
						935802	459149					0.800058	4.50485				0.42281	1.06943
						376301	343205					0.80139	4.50418				0.423514	1.06639
						1530660	1205305					0.802723	4.50296				0.424217	1.06364
						404995	260193					0.804055	4.50175				0.424921	1.06021
						692284	532964					0.805387	4.50105				0.425625	1.05755
						850228	634696					0.806719	4.50038				0.426329	1.05509
						133392	131377					0.808051	4.49958				0.427033	1.05207
						403700	392461					0.809384	4.49904				0.427736	1.04965
						299388	227089					0.810716	4.49864				0.42844	1.04681
						1319618	1793088					0.812048	4.498				0.429144	1.04471
						230405	267097					0.81338	4.4973				0.429848	1.04341
						664226	782125					0.814712	4.49707				0.430551	1.04038
						409811	435093					0.816044	4.49684				0.431255	1.03835
						159392	115540					0.817377	4.49629				0.431959	1.0359
						687288	751447					0.818709	4.49541				0.432663	1.03352
						255481	176415					0.820041	4.49441				0.433366	1.03149
						876768	999224					0.821373	4.49363				0.43407	1.02891
						538652	566268					0.822705	4.49299				0.434774	1.02825
						272879	297057					0.824037	4.49248				0.435478	1.02639
						736706	627309					0.82537	4.49178				0.436181	1.02383
						589749	735274					0.826702	4.4913				0.436885	1.02279
						1170726	2321382					0.828034	4.49046				0.437589	1.0197
						288928	331033					0.829366	4.48945				0.438293	1.01637
						189609	254669					0.830698	4.48891				0.438996	1.01315
						182165	183406					0.83203	4.48849				0.4397	1.01064
						3906207	3603518					0.833363	4.48762				0.440404	1.0094
						709863	765386					0.834695	4.48648				0.441108	1.00754
						240956	350979					0.836027	4.48538				0.441811	1.00592
						369213	176922					0.837359	4.48366				0.442515	1.00436
						324884	396808					0.838691	4.48194				0.443219	1.00203
						1203269	1093208					0.840023	4.4804				0.443923	1.00006
						632327	404811					0.841356	4.47884				0.444627	0.997822
						693391	872962					0.842688	4.47709				0.44533	0.996053
						1480689	1763773					0.84402	4.47551				0.446034	0.993688
						365599	307789					0.845352	4.47446				0.446738	0.991112
						241995	196420					0.846684	4.47367				0.447442	0.988624
						215413	251091					0.848017	4.47285				0.448145	0.986153
						612823	402281					0.849349	4.47204				0.448849	0.984527
						380204	238215					0.850681	4.47128				0.449553	0.980701
						1257479	1557755					0.852013	4.47054				0.450257	0.977352
						1397462	849884					0.853345	4.46958				0.45096	0.975014
						1113063	787417					0.854677	4.46816				0.451664	0.971029
						402173	536193					0.856009	4.46674				0.452368	0.968348
						711454	752749					0.857342	4.46556				0.453072	0.965612
						407441	310146					0.858674	4.46446				0.453775	0.962443
						532694	264263					0.860006	4.46353				0.454479	0.960908
						170590	151888					0.861338	4.46313				0.455183	0.959161
						313473	277982					0.86267	4.46257				0.455887	0.958063
						550022	568110					0.864003	4.46102				0.45659	0.956451
						978417	1461449					0.865335	4.45878				0.457294	0.954009
						495623	616611					0.866667	4.4569				0.457998	0.951782
						655367	387432					0.867999	4.45526				0.458702	0.950207
						2977280	3353103					0.869331	4.45395				0.459405	0.94806
						172352	124751					0.870663	4.45391				0.460109	0.947016
						493379	369340					0.871996	4.45451				0.460813	0.944997
						1297634	1140322					0.873328	4.45487				0.461517	0.942339
						567323	577984					0.87466	4.45544				0.462221	0.941069
						610903	565503					0.875992	4.45585				0.462924	0.93928
						1007114	973535					0.877324	4.45566				0.463628	0.935938
						221523	351538					0.878656	4.45514				0.464332	0.93387
						585605	542025					0.879989	4.45441				0.465036	0.932422
						708065	784564					0.881321	4.45355				0.465739	0.930423
						821403	531344					0.882653	4.45251				0.466443	0.929775
						2186222	1394308					0.883985	4.45078				0.467147	0.929257
						1102870	852542					0.885317	4.44927				0.467851	0.926633
						220730	142740					0.886649	4.44829				0.468554	0.925077
						243622	153442					0.887982	4.44754				0.469258	0.924349
						1144880	1401824					0.889314	4.44668				0.469962	0.923095
						481129	557107					0.890646	4.44566				0.470666	0.921602
						2638286	3151190					0.891978	4.44464				0.471369	0.920519
						491781	310352					0.89331	4.44256				0.472073	0.919963
						1563208	863448					0.894642	4.4405				0.472777	0.918066
						2094654	1703072					0.895975	4.43973				0.473481	0.915371
						370427	331526					0.897307	4.43998				0.474184	0.913318
						119812	106463					0.898639	4.44025				0.474888	0.910931
						157015	126168					0.899971	4.43934				0.475592	0.908454
												0.901303	4.43857				0.476296	0.906344
												0.902636	4.438				0.477	0.903278
												0.903968	4.43704				0.477703	0.901792
												0.9053	4.43581				0.478407	0.900167
												0.906632	4.43478				0.479111	0.898242
												0.907964	4.43328				0.479815	0.896311
												0.909296	4.43124				0.480518	0.894557
												0.910629	4.42966				0.481222	0.89217
												0.911961	4.42778				0.481926	0.88982
												0.913293	4.42594				0.48263	0.887007
												0.914625	4.42483				0.483333	0.884213
												0.915957	4.42426				0.484037	0.881804
												0.917289	4.42442				0.484741	0.880321
												0.918622	4.42457				0.485445	0.878243
												0.919954	4.42422				0.486148	0.875845
												0.921286	4.42284				0.486852	0.872726
												0.922618	4.42143				0.487556	0.869871
												0.92395	4.4204				0.48826	0.865801
												0.925282	4.41973				0.488963	0.863891
												0.926615	4.42023				0.489667	0.860848
												0.927947	4.42127				0.490371	0.859955
												0.929279	4.42101				0.491075	0.858099
												0.930611	4.41967				0.491778	0.856527
												0.931943	4.41869				0.492482	0.8544
												0.933275	4.41887				0.493186	0.852495
												0.934608	4.41873				0.49389	0.850222
												0.93594	4.41826				0.494594	0.846782
												0.937272	4.41682				0.495297	0.84333
												0.938604	4.41483				0.496001	0.841329
												0.939936	4.41307				0.496705	0.839073
												0.941269	4.41201				0.497409	0.839073
												0.942601	4.41153				0.498112	0.837695
												0.943933	4.41064				0.498816	0.83547
												0.945265	4.41026				0.49952	0.83399
												0.946597	4.40963				0.500224	0.832134
												0.947929	4.40835				0.500927	0.830492
												0.949262	4.40704				0.501631	0.827634
												0.950594	4.40609				0.502335	0.825512
												0.951926	4.40501				0.503039	0.824897
												0.953258	4.40367				0.503742	0.823802
												0.95459	4.4031				0.504446	0.822252
												0.955922	4.4024				0.50515	0.820273
												0.957255	4.4015				0.505854	0.819369
												0.958587	4.40038				0.506557	0.816707
												0.959919	4.39928				0.507261	0.814723
												0.961251	4.39766				0.507965	0.812608
												0.962583	4.39592				0.508669	0.811096
												0.963915	4.39438				0.509372	0.810255
												0.965248	4.39333				0.510076	0.80858
												0.96658	4.39245				0.51078	0.808075
												0.967912	4.39155				0.511484	0.807046
												0.969244	4.39029				0.512188	0.805522
												0.970576	4.39002				0.512891	0.804588
												0.971908	4.39026				0.513595	0.803283
												0.973241	4.39				0.514299	0.800584
												0.974573	4.38901				0.515003	0.799514
												0.975905	4.38805				0.515706	0.798529
												0.977237	4.38749				0.51641	0.796069
												0.978569	4.38683				0.517114	0.794517
												0.979901	4.38647				0.517818	0.793373
												0.981234	4.38599				0.518521	0.790964
												0.982566	4.38507				0.519225	0.788565
												0.983898	4.38349				0.519929	0.787223
												0.98523	4.38186				0.520633	0.785229
												0.986562	4.38083				0.521336	0.781986
												0.987894	4.3802				0.52204	0.780872
												0.989227	4.37938				0.522744	0.7801
												0.990559	4.37804				0.523448	0.779485
												0.991891	4.37682				0.524151	0.778262
												0.993223	4.37597				0.524855	0.776035
												0.994555	4.37515				0.525559	0.773889
												0.995888	4.37403				0.526263	0.772253
												0.99722	4.37224				0.526967	0.770376
												0.998552	4.37024				0.52767	0.768022
												0.999884	4.36843				0.528374	0.765939
												1.00122	4.36652				0.529078	0.764715
												1.00255	4.36447				0.529782	0.762327
												1.00388	4.36275				0.530485	0.761431
												1.00521	4.36143				0.531189	0.759952
												1.00655	4.35931				0.531893	0.757977
												1.00788	4.35644				0.532597	0.756539
												1.00921	4.35394				0.5333	0.754945
												1.01054	4.35187				0.534004	0.754434
												1.01187	4.34994				0.534708	0.753861
												1.01321	4.34788				0.535412	0.752238
												1.01454	4.34584				0.536115	0.750244
												1.01587	4.34332				0.536819	0.749508
												1.0172	4.34012				0.537523	0.747754
												1.01853	4.33586				0.538227	0.746432
												1.01987	4.33019				0.53893	0.744014
												1.0212	4.32431				0.539634	0.741775
												1.02253	4.31881				0.540338	0.740185
												1.02386	4.31342				0.541042	0.73925
												1.0252	4.30858				0.541745	0.738016
												1.02653	4.30433				0.542449	0.736781
												1.02786	4.30056				0.543153	0.735055
												1.02919	4.29745				0.543857	0.733545
												1.03052	4.29512				0.54456	0.732757
												1.03186	4.29495				0.545264	0.730866
												1.03319	4.29665				0.545968	0.729072
												1.03452	4.29865				0.546672	0.727106
												1.03585	4.30064				0.547376	0.724605
												1.03719	4.3019				0.548079	0.723277
												1.03852	4.3023				0.548783	0.72287
												1.03985	4.30327				0.549487	0.72117
												1.04118	4.30496				0.550191	0.719246
												1.04251	4.30623				0.550894	0.716976
												1.04385	4.30679				0.551598	0.715778
												1.04518	4.30687				0.552302	0.71384
												1.04651	4.3067				0.553006	0.712439
												1.04784	4.30587				0.553709	0.711151
												1.04917	4.30525				0.554413	0.708896
												1.05051	4.3049				0.555117	0.708146
												1.05184	4.3049				0.555821	0.706947
												1.05317	4.3067				0.556524	0.70639
												1.0545	4.30972				0.557228	0.70515
												1.05584	4.31273				0.557932	0.704395
												1.05717	4.31563				0.558636	0.703874
												1.0585	4.31796				0.559339	0.704063
												1.05983	4.31931				0.560043	0.702286
												1.06116	4.3199				0.560747	0.701195
												1.0625	4.32056				0.561451	0.700819
												1.06383	4.32163				0.562155	0.700234
												1.06516	4.32072				0.562858	0.700058
												1.06649	4.3176				0.563562	0.699647
												1.06783	4.31417				0.564266	0.697816
												1.06916	4.31074				0.56497	0.695725
												1.07049	4.30757				0.565673	0.694964
												1.07182	4.30481				0.566377	0.693375
												1.07315	4.30224				0.567081	0.693111
												1.07449	4.30003				0.567785	0.693204
												1.07582	4.29857				0.568488	0.693846
												1.07715	4.29782				0.569192	0.693468
												1.07848	4.29712				0.569896	0.69304
												1.07981	4.29641				0.5706	0.692166
												1.08115	4.29671				0.571303	0.691255
												1.08248	4.29789				0.572007	0.689141
												1.08381	4.29965				0.572711	0.686251
												1.08514	4.30201				0.573415	0.684507
												1.08648	4.30392				0.574118	0.682691
												1.08781	4.30504				0.574822	0.680963
												1.08914	4.30604				0.575526	0.680338
												1.09047	4.30681				0.57623	0.679571
												1.0918	4.30725				0.576934	0.678797
												1.09314	4.30807				0.577637	0.676681
												1.09447	4.30958				0.578341	0.674304
												1.0958	4.31062				0.579045	0.672916
												1.09713	4.31027				0.579749	0.671003
												1.09847	4.30941				0.580452	0.669719
												1.0998	4.30957				0.581156	0.668204
												1.10113	4.31075				0.58186	0.666946
												1.10246	4.31207				0.582564	0.6662
												1.10379	4.31312				0.583267	0.66544
												1.10513	4.31401				0.583971	0.663132
												1.10646	4.3148				0.584675	0.660452
												1.10779	4.31521				0.585379	0.658491
												1.10912	4.31515				0.586082	0.657237
												1.11045	4.31487				0.586786	0.655672
												1.11179	4.31513				0.58749	0.654941
												1.11312	4.31609				0.588194	0.655472
												1.11445	4.317				0.588897	0.653872
												1.11578	4.31752				0.589601	0.651546
												1.11712	4.31779				0.590305	0.650749
												1.11845	4.31764				0.591009	0.648856
												1.11978	4.31701				0.591712	0.647809
												1.12111	4.31635				0.592416	0.645705
												1.12244	4.31605				0.59312	0.643547
												1.12378	4.31628				0.593824	0.643036
												1.12511	4.31714				0.594527	0.642353
												1.12644	4.31842				0.595231	0.642377
												1.12777	4.31968				0.595935	0.642644
												1.12911	4.32119				0.596639	0.640685
												1.13044	4.32326				0.597343	0.640184
												1.13177	4.32582				0.598046	0.638738
												1.1331	4.3279				0.59875	0.637033
												1.13443	4.32991				0.599454	0.635358
												1.13576	4.33264				0.600158	0.634871
												1.1371	4.33578				0.600861	0.63434
												1.13843	4.33932				0.601565	0.633738
												1.13976	4.34305				0.602269	0.632726
												1.14109	4.34673				0.602973	0.633041
												1.14243	4.35012				0.603676	0.631861
												1.14376	4.35323				0.60438	0.630533
												1.14509	4.3561				0.605084	0.630596
												1.14642	4.35889				0.605788	0.63061
												1.14776	4.3618				0.606491	0.629895
												1.14909	4.36499				0.607195	0.6284
												1.15042	4.3686				0.607899	0.626737
												1.15175	4.37264				0.608603	0.625958
												1.15308	4.37682				0.609306	0.625331
												1.15442	4.38075				0.61001	0.625046
												1.15575	4.38431				0.610714	0.623703
												1.15708	4.3876				0.611418	0.62175
												1.15841	4.39051				0.612122	0.620525
												1.15975	4.39278				0.612825	0.619631
												1.16108	4.39457				0.613529	0.618634
												1.16241	4.39571				0.614233	0.61858
												1.16374	4.39648				0.614937	0.617982
												1.16507	4.39747				0.61564	0.616258
												1.1664	4.39877				0.616344	0.613804
												1.16774	4.39947				0.617048	0.613246
												1.16907	4.39909				0.617752	0.612328
												1.1704	4.39832				0.618455	0.611856
												1.17173	4.39734				0.619159	0.610139
												1.17307	4.39633				0.619863	0.609446
												1.1744	4.39542				0.620567	0.609189
												1.17573	4.39439				0.62127	0.609022
												1.17706	4.39326				0.621974	0.607913
												1.1784	4.39226				0.622678	0.605717
												1.17973	4.39111				0.623382	0.605087
												1.18106	4.38995				0.624085	0.604567
												1.18239	4.38918				0.624789	0.603968
												1.18372	4.38805				0.625493	0.604361
												1.18506	4.38613				0.626197	0.603684
												1.18639	4.38405				0.6269	0.602305
												1.18772	4.38225				0.627604	0.601402
												1.18905	4.38043				0.628308	0.600871
												1.19039	4.37826				0.629012	0.599789
												1.19172	4.37561				0.629716	0.598891
												1.19305	4.37319				0.630419	0.598347
												1.19438	4.37139				0.631123	0.5976
												1.19571	4.37008				0.631827	0.596959
												1.19704	4.3688				0.632531	0.596309
												1.19838	4.36702				0.633234	0.596066
												1.19971	4.36503				0.633938	0.595136
												1.20104	4.363				0.634642	0.594393
												1.20237	4.3612				0.635346	0.592717
												1.20371	4.35959				0.636049	0.591511
												1.20504	4.35791				0.636753	0.590412
												1.20637	4.35647				0.637457	0.589694
												1.2077	4.35543				0.638161	0.589658
												1.20904	4.35445				0.638864	0.589596
												1.21037	4.35315				0.639568	0.589669
												1.2117	4.35172				0.640272	0.58881
												1.21303	4.35048				0.640976	0.587153
												1.21436	4.34906				0.641679	0.585896
												1.2157	4.34655				0.642383	0.585971
												1.21703	4.3434				0.643087	0.586018
												1.21836	4.34115				0.643791	0.586024
												1.21969	4.33993				0.644494	0.586337
												1.22103	4.33877				0.645198	0.585065
												1.22236	4.33721				0.645902	0.583831
												1.22369	4.33565				0.646606	0.582546
												1.22502	4.33482				0.64731	0.582307
												1.22635	4.33427				0.648013	0.581878
												1.22768	4.33333				0.648717	0.579937
												1.22902	4.33216				0.649421	0.579168
												1.23035	4.33122				0.650125	0.577429
												1.23168	4.33048				0.650828	0.578061
												1.23301	4.32954				0.651532	0.57824
												1.23435	4.32881				0.652236	0.576933
												1.23568	4.32852				0.65294	0.575303
												1.23701	4.32823				0.653643	0.574059
												1.23834	4.32782				0.654347	0.57371
												1.23968	4.32713				0.655051	0.571571
												1.24101	4.32596				0.655755	0.570835
												1.24234	4.32487				0.656458	0.570285
												1.24367	4.32422				0.657162	0.569662
												1.245	4.32349				0.657866	0.567387
												1.24634	4.32259				0.65857	0.565905
												1.24767	4.32167				0.659273	0.564637
												1.249	4.32117				0.659977	0.562508
												1.25033	4.32103				0.660681	0.560517
												1.25166	4.3202				0.661385	0.559542
												1.253	4.31829				0.662089	0.557684
												1.25433	4.31566				0.662792	0.556821
												1.25566	4.31361				0.663496	0.55685
												1.25699	4.31228				0.6642	0.556598
												1.25832	4.31097				0.664904	0.556076
												1.25966	4.30939				0.665607	0.555231
												1.26099	4.30778				0.666311	0.553964
												1.26232	4.30614				0.667015	0.553212
												1.26365	4.30456				0.667719	0.551739
												1.26499	4.30305				0.668422	0.55209
												1.26632	4.30129				0.669126	0.551843
												1.26765	4.29906				0.66983	0.55101
												1.26898	4.29671				0.670534	0.550155
												1.27032	4.29479				0.671237	0.549583
												1.27165	4.29256				0.671941	0.54894
												1.27298	4.28955				0.672645	0.548007
												1.27431	4.28684				0.673349	0.548822
												1.27564	4.28485				0.674052	0.549108
												1.27698	4.28329				0.674756	0.548186
												1.27831	4.28219				0.67546	0.547992
												1.27964	4.28132				0.676164	0.54766
												1.28097	4.27984				0.676867	0.547356
												1.2823	4.27748				0.677571	0.547944
												1.28364	4.27527				0.678275	0.546937
												1.28497	4.27351				0.678979	0.544196
												1.2863	4.27208				0.679682	0.543466
												1.28763	4.27131				0.680386	0.541328
												1.28896	4.27036				0.68109	0.540624
												1.2903	4.26922				0.681794	0.540327
												1.29163	4.26845				0.682498	0.53933
												1.29296	4.26776				0.683201	0.53892
												1.29429	4.26679				0.683905	0.537475
												1.29563	4.26558				0.684609	0.537926
												1.29696	4.26445				0.685313	0.538239
												1.29829	4.26356				0.686016	0.537252
												1.29962	4.26289				0.68672	0.536477
												1.30096	4.26192				0.687424	0.536368
												1.30229	4.26057				0.688128	0.535568
												1.30362	4.25904				0.688831	0.534623
												1.30495	4.25812				0.689535	0.532666
												1.30628	4.25825				0.690239	0.531743
												1.30762	4.25848				0.690943	0.530647
												1.30895	4.2581				0.691646	0.530796
												1.31028	4.25725				0.69235	0.531602
												1.31161	4.25608				0.693054	0.530995
												1.31294	4.25454				0.693758	0.530112
												1.31428	4.25333				0.694461	0.531251
												1.31561	4.2527				0.695165	0.531163
												1.31694	4.25165				0.695869	0.530828
												1.31827	4.25046				0.696573	0.530536
												1.3196	4.24904				0.697277	0.529589
												1.32094	4.24762				0.69798	0.529197
												1.32227	4.24633				0.698684	0.528738
												1.3236	4.24489				0.699388	0.527972
												1.32493	4.24303				0.700092	0.527218
												1.32627	4.24137				0.700795	0.525344
												1.3276	4.24001				0.701499	0.523803
												1.32893	4.23888				0.702203	0.522872
												1.33026	4.23757				0.702907	0.521457
												1.3316	4.23578				0.70361	0.519845
												1.33293	4.23391				0.704314	0.519272
												1.33426	4.23257				0.705018	0.517178
												1.33559	4.23134				0.705722	0.516023
												1.33692	4.23003				0.706425	0.514397
												1.33826	4.22877				0.707129	0.514
												1.33959	4.22742				0.707833	0.512352
												1.34092	4.22595				0.708537	0.510168
												1.34225	4.22463				0.70924	0.509029
												1.34358	4.22321				0.709944	0.508127
												1.34492	4.22124				0.710648	0.507626
												1.34625	4.21956				0.711352	0.507782
												1.34758	4.21862				0.712056	0.507165
												1.34891	4.21814				0.712759	0.506246
												1.35024	4.21798				0.713463	0.505076
												1.35158	4.21752				0.714167	0.503713
												1.35291	4.21718				0.714871	0.50311
												1.35424	4.21675				0.715574	0.502129
												1.35557	4.21622				0.716278	0.500516
												1.35691	4.21556				0.716982	0.499612
												1.35824	4.21477				0.717686	0.499334
												1.35957	4.21384				0.718389	0.499238
												1.3609	4.21303				0.719093	0.498444
												1.36224	4.21216				0.719797	0.498247
												1.36357	4.21127				0.720501	0.498384
												1.3649	4.21067				0.721204	0.499317
												1.36623	4.21024				0.721908	0.499261
												1.36756	4.20978				0.722612	0.498692
												1.3689	4.20948				0.723316	0.49757
												1.37023	4.20927				0.724019	0.49788
												1.37156	4.20885				0.724723	0.497839
												1.37289	4.20823				0.725427	0.497091
												1.37422	4.2073				0.726131	0.495535
												1.37556	4.20567				0.726834	0.494167
												1.37689	4.20395				0.727538	0.493505
												1.37822	4.20292				0.728242	0.494013
												1.37955	4.20177				0.728946	0.49441
												1.38088	4.20011				0.729649	0.494516
												1.38222	4.1987				0.730353	0.493316
												1.38355	4.19765				0.731057	0.493102
												1.38488	4.19674				0.731761	0.493392
												1.38621	4.19578				0.732465	0.493213
												1.38755	4.19513				0.733168	0.49243
												1.38888	4.1948				0.733872	0.491866
												1.39021	4.19434				0.734576	0.491208
												1.39154	4.19347				0.73528	0.490714
												1.39288	4.19244				0.735983	0.491054
												1.39421	4.19165				0.736687	0.489861
												1.39554	4.19119				0.737391	0.490493
												1.39687	4.19094				0.738095	0.491196
												1.3982	4.19097				0.738798	0.490637
												1.39953	4.19103				0.739502	0.491284
												1.40087	4.19068				0.740206	0.491309
												1.4022	4.18996				0.74091	0.491002
												1.40353	4.18905				0.741613	0.4904
												1.40486	4.1882				0.742317	0.490107
												1.4062	4.18745				0.743021	0.489591
												1.40753	4.18682				0.743725	0.489042
												1.40886	4.18683				0.744428	0.486313
												1.41019	4.18734				0.745132	0.486105
												1.41152	4.1878				0.745836	0.485202
												1.41286	4.18794				0.74654	0.484393
												1.41419	4.18768				0.747244	0.483522
												1.41552	4.18703				0.747947	0.483137
												1.41685	4.1864				0.748651	0.482838
												1.41819	4.18579				0.749355	0.482255
												1.41952	4.18465				0.750059	0.481658
												1.42085	4.18314				0.750762	0.480068
												1.42218	4.1816				0.751466	0.478505
												1.42352	4.18049				0.75217	0.476887
												1.42485	4.17977				0.752874	0.475121
												1.42618	4.17893				0.753577	0.472349
												1.42751	4.17772				0.754281	0.470529
												1.42884	4.17623				0.754985	0.470004
												1.43017	4.17455				0.755689	0.469179
												1.43151	4.17227				0.756392	0.468777
												1.43284	4.16977				0.757096	0.467728
												1.43417	4.16786				0.7578	0.467364
												1.4355	4.1666				0.758504	0.46774
												1.43684	4.16527				0.759207	0.467642
												1.43817	4.1637				0.759911	0.467126
												1.4395	4.16199				0.760615	0.467574
												1.44083	4.16008				0.761319	0.467759
												1.44216	4.1578				0.762022	0.467639
												1.4435	4.15566				0.762726	0.467278
												1.44483	4.1542				0.76343	0.467882
												1.44616	4.15308				0.764134	0.466918
												1.44749	4.15253				0.764838	0.467234
												1.44883	4.15217				0.765541	0.466237
												1.45016	4.15154				0.766245	0.466022
												1.45149	4.15056				0.766949	0.467062
												1.45282	4.15037				0.767653	0.46723
												1.45415	4.15078				0.768356	0.465929
												1.45549	4.15089				0.76906	0.465638
												1.45682	4.15045				0.769764	0.466027
												1.45815	4.14989				0.770468	0.465311
												1.45948	4.14935				0.771171	0.464299
												1.46081	4.14866				0.771875	0.462534
												1.46215	4.14811				0.772579	0.461597
												1.46348	4.14809				0.773283	0.462848
												1.46481	4.14825				0.773986	0.462218
												1.46614	4.14811				0.77469	0.461393
												1.46748	4.14759				0.775394	0.460557
												1.46881	4.14669				0.776098	0.459891
												1.47014	4.1459				0.776801	0.458546
												1.47147	4.14547				0.777505	0.457075
												1.4728	4.14549				0.778209	0.456243
												1.47414	4.14563				0.778913	0.455196
												1.47547	4.14569				0.779616	0.453688
												1.4768	4.1453				0.78032	0.4529
												1.47813	4.14368				0.781024	0.452519
												1.47947	4.14143				0.781728	0.452091
												1.4808	4.13912				0.782432	0.451263
												1.48213	4.13716				0.783135	0.450272
												1.48346	4.13561				0.783839	0.449656
												1.48479	4.13498				0.784543	0.450357
												1.48613	4.13423				0.785247	0.45071
												1.48746	4.13268				0.78595	0.450668
												1.48879	4.13091				0.786654	0.450118
												1.49012	4.12979				0.787358	0.448619
												1.49145	4.12956				0.788062	0.448646
												1.49279	4.12908				0.788765	0.447862
												1.49412	4.1275				0.789469	0.444903
												1.49545	4.12561				0.790173	0.444031
												1.49678	4.12344				0.790877	0.443167
												1.49812	4.12159				0.79158	0.443354
												1.49945	4.1205				0.792284	0.443184
												1.50078	4.11996				0.792988	0.441937
												1.50211	4.11949				0.793692	0.441016
												1.50344	4.11954				0.794395	0.440773
												1.50478	4.11951				0.795099	0.439963
												1.50611	4.11886				0.795803	0.439362
												1.50744	4.11799				0.796507	0.439477
												1.50877	4.11756				0.797211	0.436988
												1.51011	4.11731				0.797914	0.43636
												1.51144	4.11751				0.798618	0.436352
												1.51277	4.11789				0.799322	0.435208
												1.5141	4.11798				0.800026	0.434895
												1.51543	4.11741				0.800729	0.433607
												1.51677	4.11667				0.801433	0.432077
												1.5181	4.11537				0.802137	0.431054
												1.51943	4.11372				0.802841	0.430261
												1.52076	4.11253				0.803544	0.431214
												1.52209	4.11188				0.804248	0.430598
												1.52343	4.11102				0.804952	0.430117
												1.52476	4.10968				0.805656	0.430918
												1.52609	4.10896				0.806359	0.429729
												1.52742	4.10939				0.807063	0.429645
												1.52876	4.10951				0.807767	0.428417
												1.53009	4.10934				0.808471	0.427501
												1.53142	4.10841				0.809174	0.427525
												1.53275	4.1072				0.809878	0.427233
												1.53408	4.10624				0.810582	0.42695
												1.53542	4.10571				0.811286	0.427518
												1.53675	4.10426				0.811989	0.426162
												1.53808	4.10181				0.812693	0.426187
												1.53941	4.09971				0.813397	0.427888
												1.54075	4.09804				0.814101	0.427166
												1.54208	4.09657				0.814804	0.426308
												1.54341	4.09586				0.815508	0.42699
												1.54474	4.09613				0.816212	0.4255
												1.54607	4.09645				0.816916	0.425671
												1.54741	4.09611				0.81762	0.426909
												1.54874	4.09589				0.818323	0.426884
												1.55007	4.09591				0.819027	0.427195
												1.5514	4.09605				0.819731	0.42561
												1.55273	4.09614				0.820435	0.424685
												1.55407	4.09558				0.821138	0.424015
												1.5554	4.09469				0.821842	0.423029
												1.55673	4.09345				0.822546	0.423522
												1.55806	4.09194				0.82325	0.422072
												1.5594	4.0902				0.823953	0.420786
												1.56073	4.08865				0.824657	0.420296
												1.56206	4.08751				0.825361	0.418565
												1.56339	4.08624				0.826065	0.4172
												1.56472	4.08576				0.826768	0.416008
												1.56606	4.08608				0.827472	0.415223
												1.56739	4.08605				0.828176	0.414878
												1.56872	4.08563				0.82888	0.414423
												1.57005	4.0857				0.829583	0.412722
												1.57139	4.08649				0.830287	0.411357
												1.57272	4.08627				0.830991	0.410347
												1.57405	4.08592				0.831695	0.408827
												1.57538	4.08537				0.832399	0.408839
												1.57671	4.08412				0.833102	0.407911
												1.57805	4.08204				0.833806	0.406373
												1.57938	4.08028				0.83451	0.405241
												1.58071	4.07916				0.835214	0.403614
												1.58204	4.07741				0.835917	0.402574
												1.58337	4.07553				0.836621	0.402742
												1.58471	4.07381				0.837325	0.402782
												1.58604	4.07246				0.838029	0.402139
												1.58737	4.07132				0.838732	0.40065
												1.5887	4.06977				0.839436	0.399883
												1.59004	4.06862				0.84014	0.400342
												1.59137	4.06814				0.840844	0.399532
												1.5927	4.06756				0.841547	0.399238
												1.59403	4.067				0.842251	0.399497
												1.59536	4.06654				0.842955	0.399273
												1.5967	4.06594				0.843659	0.398062
												1.59803	4.06481				0.844362	0.398497
												1.59936	4.06326				0.845066	0.398452
												1.60069	4.06235				0.84577	0.397259
												1.60203	4.06116				0.846474	0.398272
												1.60336	4.05939				0.847178	0.398893
												1.60469	4.05779				0.847881	0.399522
												1.60602	4.05732				0.848585	0.40014
												1.60735	4.05712				0.849289	0.399911
												1.60869	4.05694				0.849993	0.398781
												1.61002	4.05662				0.850696	0.397218
												1.61135	4.05616				0.8514	0.395945
												1.61268	4.05541				0.852104	0.395328
												1.61401	4.05468				0.852808	0.395869
												1.61535	4.05465				0.853511	0.394773
												1.61668	4.05473				0.854215	0.394846
												1.61801	4.05457				0.854919	0.396727
												1.61934	4.05392				0.855623	0.396747
												1.62068	4.05368				0.856326	0.395903
												1.62201	4.05402				0.85703	0.394844
												1.62334	4.05426				0.857734	0.394886
												1.62467	4.05395				0.858438	0.395559
												1.626	4.054				0.859141	0.394629
												1.62734	4.05386				0.859845	0.396104
												1.62867	4.05305				0.860549	0.396358
												1.63	4.05252				0.861253	0.394146
												1.63133	4.0524				0.861956	0.392799
												1.63267	4.05208				0.86266	0.392909
												1.634	4.05078				0.863364	0.391325
												1.63533	4.04919				0.864068	0.389691
												1.63666	4.04797				0.864771	0.388659
												1.63799	4.04657				0.865475	0.387725
												1.63933	4.04499				0.866179	0.387024
												1.64066	4.04342				0.866883	0.387261
												1.64199	4.04208				0.867587	0.387433
												1.64332	4.04122				0.86829	0.387564
												1.64465	4.04109				0.868994	0.386995
												1.64599	4.04103				0.869698	0.385757
												1.64732	4.04038				0.870402	0.385575
												1.64865	4.0396				0.871105	0.38448
												1.64998	4.03889				0.871809	0.382789
												1.65132	4.03835				0.872513	0.38198
												1.65265	4.0381				0.873217	0.380826
												1.65398	4.03748				0.87392	0.380126
												1.65531	4.03679				0.874624	0.380097
												1.65664	4.03626				0.875328	0.379534
												1.65798	4.03559				0.876032	0.378959
												1.65931	4.03444				0.876735	0.376612
												1.66064	4.0332				0.877439	0.375638
												1.66197	4.03274				0.878143	0.375499
												1.66331	4.0326				0.878847	0.37498
												1.66464	4.03248				0.87955	0.374509
												1.66597	4.03231				0.880254	0.375143
												1.6673	4.03223				0.880958	0.376041
												1.66863	4.03235				0.881662	0.375355
												1.66997	4.03233				0.882366	0.373977
												1.6713	4.03276				0.883069	0.374025
												1.67263	4.03357				0.883773	0.373914
												1.67396	4.03414				0.884477	0.372977
												1.67529	4.03458				0.885181	0.373034
												1.67663	4.03472				0.885884	0.37388
												1.67796	4.03396				0.886588	0.373975
												1.67929	4.03311				0.887292	0.372914
												1.68062	4.03256				0.887996	0.372436
												1.68196	4.03098				0.888699	0.372629
												1.68329	4.02924				0.889403	0.372087
												1.68462	4.02758				0.890107	0.372314
												1.68595	4.02615				0.890811	0.372752
												1.68728	4.02544				0.891514	0.372633
												1.68862	4.02491				0.892218	0.371667
												1.68995	4.02381				0.892922	0.371396
												1.69128	4.02195				0.893626	0.371588
												1.69261	4.02028				0.894329	0.37108
												1.69395	4.01921				0.895033	0.370936
												1.69528	4.0181				0.895737	0.371721
												1.69661	4.0167				0.896441	0.371413
												1.69794	4.01528				0.897144	0.3708
												1.69927	4.01392				0.897848	0.369507
												1.70061	4.01257				0.898552	0.368299
												1.70194	4.01136				0.899256	0.368761
												1.70327	4.01007				0.89996	0.369038
												1.7046	4.00862				0.900663	0.368099
												1.70593	4.00683				0.901367	0.366524
												1.70727	4.00504				0.902071	0.36525
												1.7086	4.00323				0.902775	0.364331
												1.70993	4.0018				0.903478	0.363227
												1.71126	4.00056				0.904182	0.362287
												1.7126	3.99982				0.904886	0.362388
												1.71393	3.99949				0.90559	0.363
												1.71526	4.00022				0.906293	0.362307
												1.71659	4.0008				0.906997	0.360636
												1.71792	4.00101				0.907701	0.360313
												1.71926	4.00011				0.908405	0.360486
												1.72059	3.9989				0.909108	0.359987
												1.72192	3.99818				0.909812	0.358678
												1.72325	3.9979				0.910516	0.3572
												1.72459	3.99785				0.91122	0.356195
												1.72592	3.99727				0.911923	0.354677
												1.72725	3.99633				0.912627	0.353932
												1.72858	3.99598				0.913331	0.353157
												1.72991	3.99568				0.914035	0.351724
												1.73125	3.99546				0.914738	0.350858
												1.73258	3.99525				0.915442	0.350032
												1.73391	3.99484				0.916146	0.348905
												1.73524	3.99409				0.91685	0.349282
												1.73657	3.99365				0.917554	0.347571
												1.73791	3.99401				0.918257	0.346215
												1.73924	3.99435				0.918961	0.346012
												1.74057	3.99439				0.919665	0.346823
												1.7419	3.99424				0.920369	0.347365
												1.74324	3.99351				0.921072	0.346379
												1.74457	3.99243				0.921776	0.34569
												1.7459	3.99104				0.92248	0.344434
												1.74723	3.98975				0.923184	0.343559
												1.74856	3.98858				0.923887	0.34191
												1.7499	3.98721				0.924591	0.341892
												1.75123	3.9857				0.925295	0.342292
												1.75256	3.98525				0.925999	0.340573
												1.75389	3.9848				0.926702	0.338983
												1.75523	3.98366				0.927406	0.338814
												1.75656	3.98238				0.92811	0.339162
												1.75789	3.98167				0.928814	0.339229
												1.75922	3.98155				0.929517	0.338801
												1.76055	3.9814				0.930221	0.338396
												1.76189	3.98061				0.930925	0.338574
												1.76322	3.97952				0.931629	0.338395
												1.76455	3.97844				0.932333	0.337449
												1.76588	3.97794				0.933036	0.336659
												1.76721	3.97784				0.93374	0.335427
												1.76855	3.97756				0.934444	0.334031
												1.76988	3.97656				0.935148	0.334685
												1.77121	3.97482				0.935851	0.334187
												1.77254	3.97334				0.936555	0.333312
												1.77388	3.97215				0.937259	0.332575
												1.77521	3.97092				0.937963	0.33213
												1.77654	3.96981				0.938666	0.332279
												1.77787	3.96883				0.93937	0.331841
												1.7792	3.96757				0.940074	0.331323
												1.78054	3.96613				0.940778	0.330669
												1.78187	3.96502				0.941481	0.330239
												1.7832	3.96425				0.942185	0.329942
												1.78453	3.96366				0.942889	0.328376
												1.78587	3.96301				0.943593	0.327845
												1.7872	3.96234				0.944296	0.32774
												1.78853	3.96169				0.945	0.327409
												1.78986	3.96101				0.945704	0.32714
												1.79119	3.96001				0.946408	0.326774
												1.79253	3.95893				0.947111	0.326422
												1.79386	3.95844				0.947815	0.325648
												1.79519	3.95835				0.948519	0.323997
												1.79652	3.95839				0.949223	0.323216
												1.79785	3.95814				0.949926	0.321708
												1.79919	3.95723				0.95063	0.322125
												1.80052	3.95556				0.951334	0.321424
												1.80185	3.95446				0.952038	0.321115
												1.80318	3.95384				0.952742	0.320407
												1.80452	3.95312				0.953445	0.318859
												1.80585	3.95236				0.954149	0.318238
												1.80718	3.95195				0.954853	0.316508
												1.80851	3.95171				0.955557	0.314736
												1.80984	3.95144				0.95626	0.314566
												1.81118	3.95135				0.956964	0.31452
												1.81251	3.95075				0.957668	0.31477
												1.81384	3.94984				0.958372	0.314125
												1.81517	3.94874				0.959075	0.315267
												1.81651	3.94794				0.959779	0.314793
												1.81784	3.9473				0.960483	0.315047
												1.81917	3.94742				0.961187	0.314295
												1.8205	3.94756				0.96189	0.314887
												1.82183	3.94676				0.962594	0.314589
												1.82317	3.94544				0.963298	0.313508
												1.8245	3.94456				0.964002	0.312726
												1.82583	3.94394				0.964705	0.312358
												1.82716	3.94262				0.965409	0.312046
												1.82849	3.9404				0.966113	0.313239
												1.82983	3.93832				0.966817	0.313394
												1.83116	3.93628				0.967521	0.31372
												1.83249	3.93415				0.968224	0.312994
												1.83382	3.9328				0.968928	0.314321
												1.83516	3.93177				0.969632	0.314472
												1.83649	3.93093				0.970336	0.313407
												1.83782	3.93066				0.971039	0.314802
												1.83915	3.93018				0.971743	0.314135
												1.84048	3.9286				0.972447	0.315271
												1.84182	3.92668				0.973151	0.316143
												1.84315	3.92507				0.973854	0.316202
												1.84448	3.92399				0.974558	0.314728
												1.84581	3.92372				0.975262	0.313795
												1.84715	3.92404				0.975966	0.314129
												1.84848	3.92421				0.976669	0.313343
												1.84981	3.92318				0.977373	0.312693
												1.85114	3.92166				0.978077	0.313047
												1.85247	3.91979				0.978781	0.312535
												1.85381	3.91879				0.979484	0.311284
												1.85514	3.91871				0.980188	0.311255
												1.85647	3.91855				0.980892	0.310546
												1.8578	3.91822				0.981596	0.309804
												1.85913	3.9175				0.9823	0.309925
												1.86047	3.9167				0.983003	0.309402
												1.8618	3.91636				0.983707	0.307753
												1.86313	3.91585				0.984411	0.306026
												1.86446	3.91559				0.985115	0.305761
												1.8658	3.9156				0.985818	0.305889
												1.86713	3.91542				0.986522	0.304762
												1.86846	3.91504				0.987226	0.303568
												1.86979	3.91479				0.98793	0.304201
												1.87112	3.91403				0.988633	0.303203
												1.87246	3.91325				0.989337	0.302109
												1.87379	3.91318				0.990041	0.299729
												1.87512	3.91359				0.990745	0.298501
												1.87645	3.91385				0.991448	0.296662
												1.87779	3.91415				0.992152	0.296625
												1.87912	3.91501				0.992856	0.29606
												1.88045	3.91532				0.99356	0.29414
												1.88178	3.91407				0.994263	0.293799
												1.88311	3.91361				0.994967	0.293695
												1.88445	3.91368				0.995671	0.292732
												1.88578	3.91341				0.996375	0.293038
												1.88711	3.91212				0.997078	0.293263
												1.88844	3.91066				0.997782	0.293043
												1.88977	3.90988				0.998486	0.293877
												1.89111	3.90955				0.99919	0.293846
												1.89244	3.90938				0.999893	0.292282
												1.89377	3.90872				1.0006	0.292208
												1.8951	3.908				1.0013	0.291926
												1.89644	3.90782				1.00201	0.292472
												1.89777	3.90813				1.00271	0.291528
												1.8991	3.90826				1.00341	0.290041
												1.90043	3.90798				1.00412	0.289417
												1.90176	3.90758				1.00482	0.28894
												1.9031	3.90695				1.00552	0.289305
												1.90443	3.9063				1.00623	0.288809
												1.90576	3.90578				1.00693	0.289022
												1.90709	3.90539				1.00764	0.289336
												1.90843	3.90486				1.00834	0.2903
												1.90976	3.90279				1.00904	0.289675
												1.91109	3.90011				1.00975	0.289821
												1.91242	3.89734				1.01045	0.289683
												1.91375	3.89507				1.01115	0.290077
												1.91509	3.8946				1.01186	0.289412
												1.91642	3.89478				1.01256	0.288633
												1.91775	3.89495				1.01327	0.288322
												1.91908	3.89445				1.01397	0.288086
												1.92041	3.89405				1.01467	0.287068
												1.92175	3.89373				1.01538	0.286773
												1.92308	3.89328				1.01608	0.285438
												1.92441	3.89228				1.01678	0.285212
												1.92574	3.89082				1.01749	0.285849
												1.92708	3.88985				1.01819	0.285441
												1.92841	3.88942				1.0189	0.285116
												1.92974	3.88872				1.0196	0.285361
												1.93107	3.88738				1.0203	0.286241
												1.9324	3.88588				1.02101	0.28624
												1.93374	3.88473				1.02171	0.285824
												1.93507	3.88359				1.02241	0.285081
												1.9364	3.88253				1.02312	0.282705
												1.93773	3.88153				1.02382	0.282532
												1.93907	3.88046				1.02452	0.28232
												1.9404	3.87907				1.02523	0.282695
												1.94173	3.8775				1.02593	0.282127
												1.94306	3.87759				1.02664	0.282318
												1.94439	3.87858				1.02734	0.28182
												1.94573	3.87914				1.02804	0.281713
												1.94706	3.87864				1.02875	0.281399
												1.94839	3.87772				1.02945	0.281129
												1.94972	3.87622				1.03015	0.28047
												1.95105	3.87466				1.03086	0.278982
												1.95239	3.87363				1.03156	0.277874
												1.95372	3.87234				1.03227	0.277392
												1.95505	3.87107				1.03297	0.276715
												1.95638	3.87024				1.03367	0.275751
												1.95772	3.8696				1.03438	0.275312
												1.95905	3.86948				1.03508	0.275044
												1.96038	3.8694				1.03578	0.274076
												1.96171	3.86892				1.03649	0.273029
												1.96304	3.86844				1.03719	0.271518
												1.96438	3.86812				1.0379	0.27032
												1.96571	3.86738				1.0386	0.269181
												1.96704	3.86656				1.0393	0.268866
												1.96837	3.86649				1.04001	0.268814
												1.96971	3.86707				1.04071	0.269289
												1.97104	3.86752				1.04141	0.268693
												1.97237	3.86715				1.04212	0.266844
												1.9737	3.86691				1.04282	0.26619
												1.97503	3.86702				1.04353	0.264808
												1.97637	3.86694				1.04423	0.26407
												1.9777	3.86602				1.04493	0.263483
												1.97903	3.86499				1.04564	0.262793
												1.98036	3.86477				1.04634	0.261866
												1.98169	3.86504				1.04705	0.261386
												1.98303	3.86536				1.04775	0.258953
												1.98436	3.86455				1.04845	0.259559
												1.98569	3.86348				1.04916	0.259156
												1.98702	3.86308				1.04986	0.257556
												1.98836	3.86311				1.05056	0.257253
												1.98969	3.86277				1.05127	0.257203
												1.99102	3.86229				1.05197	0.255884
												1.99235	3.86178				1.05268	0.253545
												1.99368	3.86073				1.05338	0.253446
												1.99502	3.85949				1.05408	0.253684
												1.99635	3.85835				1.05479	0.255569
												1.99768	3.85736				1.05549	0.255811
												1.99901	3.85693				1.05619	0.255594
												2.00034	3.85653				1.0569	0.255071
												2.00168	3.85544				1.0576	0.253785
												2.00301	3.85371				1.05831	0.252918
												2.00434	3.85204				1.05901	0.252686
												2.00567	3.85083				1.05971	0.253522
												2.00701	3.84936				1.06042	0.253964
												2.00834	3.84768				1.06112	0.253261
												2.00967	3.846				1.06182	0.252583
												2.011	3.8444				1.06253	0.25189
												2.01233	3.84311				1.06323	0.251658
												2.01367	3.84188				1.06394	0.251181
												2.015	3.84101				1.06464	0.250929
												2.01633	3.84099				1.06534	0.251421
												2.01766	3.84196				1.06605	0.251743
												2.01899	3.84177				1.06675	0.25178
												2.02033	3.84101				1.06746	0.252208
												2.02166	3.83998				1.06816	0.252089
												2.02299	3.83896				1.06886	0.250772
												2.02432	3.83797				1.06957	0.250127
												2.02566	3.83698				1.07027	0.250196
												2.02699	3.8365				1.07097	0.249593
												2.02832	3.83576				1.07168	0.248494
												2.02965	3.83479				1.07238	0.24752
												2.03098	3.83359				1.07309	0.246251
												2.03232	3.83238				1.07379	0.24532
												2.03365	3.83123				1.07449	0.244608
												2.03498	3.83				1.0752	0.244185
												2.03631	3.82873				1.0759	0.243958
												2.03765	3.82789				1.0766	0.243283
												2.03898	3.82743				1.07731	0.242977
												2.04031	3.82735				1.07801	0.241156
												2.04164	3.82731				1.07872	0.240858
												2.04297	3.82735				1.07942	0.242087
												2.04431	3.82798				1.08012	0.241996
												2.04564	3.8285				1.08083	0.242052
												2.04697	3.82825				1.08153	0.242133
												2.0483	3.82713				1.08223	0.241397
												2.04963	3.82515				1.08294	0.240208
												2.05097	3.82337				1.08364	0.239913
												2.0523	3.82297				1.08434	0.238605
												2.05363	3.8224				1.08505	0.238756
												2.05496	3.82167				1.08575	0.237945
												2.0563	3.82079				1.08646	0.237449
												2.05763	3.81986				1.08716	0.237539
												2.05896	3.81905				1.08786	0.238089
												2.06029	3.81838				1.08857	0.238592
												2.06162	3.81848				1.08927	0.239077
												2.06296	3.81975				1.08997	0.239863
												2.06429	3.82126				1.09068	0.239579
												2.06562	3.8222				1.09138	0.239678
												2.06695	3.82291				1.09209	0.239254
												2.06829	3.82345				1.09279	0.238724
												2.06962	3.82373				1.09349	0.238074
												2.07095	3.82351				1.0942	0.237567
												2.07228	3.82313				1.0949	0.237911
												2.07361	3.82272				1.0956	0.237676
												2.07495	3.82218				1.09631	0.236485
												2.07628	3.82142				1.09701	0.235167
												2.07761	3.81991				1.09772	0.233872
												2.07894	3.818				1.09842	0.23305
												2.08027	3.8167				1.09912	0.232295
												2.08161	3.8162				1.09983	0.231061
												2.08294	3.81575				1.10053	0.231421
												2.08427	3.81527				1.10123	0.231506
												2.0856	3.81492				1.10194	0.230837
												2.08694	3.81507				1.10264	0.230466
												2.08827	3.81547				1.10335	0.22935
												2.0896	3.81603				1.10405	0.229323
												2.09093	3.81659				1.10475	0.229692
												2.09226	3.81703				1.10546	0.229469
												2.0936	3.81676				1.10616	0.228433
												2.09493	3.81541				1.10686	0.227607
												2.09626	3.81301				1.10757	0.227671
												2.09759	3.81136				1.10827	0.22645
												2.09893	3.8105				1.10898	0.22527
												2.10026	3.81001				1.10968	0.224272
												2.10159	3.8098				1.11038	0.224664
												2.10292	3.80987				1.11109	0.224695
												2.10425	3.81				1.11179	0.225577
												2.10559	3.81017				1.1125	0.225401
												2.10692	3.80979				1.1132	0.224716
												2.10825	3.80943				1.1139	0.224218
												2.10958	3.8094				1.11461	0.225153
												2.11091	3.80966				1.11531	0.225902
												2.11225	3.81023				1.11601	0.226093
												2.11358	3.81084				1.11672	0.225327
												2.11491	3.81092				1.11742	0.225809
												2.11624	3.81104				1.11813	0.22614
												2.11758	3.81116				1.11883	0.225355
												2.11891	3.81073				1.11953	0.224953
												2.12024	3.80975				1.12024	0.224143
												2.12157	3.80851				1.12094	0.223096
												2.1229	3.80726				1.12164	0.222673
												2.12424	3.80607				1.12235	0.2222
												2.12557	3.80561				1.12305	0.221211
												2.1269	3.80604				1.12376	0.220008
												2.12823	3.80698				1.12446	0.219712
												2.12956	3.80759				1.12516	0.218697
												2.1309	3.80702				1.12587	0.216928
												2.13223	3.80567				1.12657	0.216114
												2.13356	3.80411				1.12727	0.216145
												2.13489	3.80287				1.12798	0.216251
												2.13623	3.80177				1.12868	0.215369
												2.13756	3.80069				1.12939	0.214278
												2.13889	3.7997				1.13009	0.213595
												2.14022	3.7992				1.13079	0.212485
												2.14155	3.79846				1.1315	0.210681
												2.14289	3.79737				1.1322	0.211618
												2.14422	3.79686				1.1329	0.210878
												2.14555	3.79663				1.13361	0.207712
												2.14688	3.79593				1.13431	0.206318
												2.14822	3.79477				1.13502	0.206283
												2.14955	3.79342				1.13572	0.204471
												2.15088	3.79235				1.13642	0.202772
												2.15221	3.79185				1.13713	0.202622
												2.15354	3.79121				1.13783	0.202417
												2.15488	3.79039				1.13853	0.202459
												2.15621	3.78972				1.13924	0.202863
												2.15754	3.78931				1.13994	0.202203
												2.15887	3.78825				1.14065	0.200643
												2.1602	3.78668				1.14135	0.199952
												2.16154	3.78526				1.14205	0.199495
												2.16287	3.7839				1.14276	0.199087
												2.1642	3.78263				1.14346	0.199005
												2.16553	3.78204				1.14416	0.199006
												2.16687	3.78177				1.14487	0.199594
												2.1682	3.78114				1.14557	0.199892
												2.16953	3.77976				1.14628	0.199561
												2.17086	3.7782				1.14698	0.199777
												2.17219	3.77711				1.14768	0.200155
												2.17353	3.7765				1.14839	0.20013
												2.17486	3.77621				1.14909	0.200553
												2.17619	3.7758				1.14979	0.201108
												2.17752	3.77459				1.1505	0.200318
												2.17886	3.77278				1.1512	0.199957
												2.18019	3.77134				1.15191	0.201391
												2.18152	3.77078				1.15261	0.201611
												2.18285	3.77062				1.15331	0.201687
												2.18418	3.77016				1.15402	0.202557
												2.18552	3.76947				1.15472	0.204178
												2.18685	3.76937				1.15542	0.202477
												2.18818	3.76936				1.15613	0.201077
												2.18951	3.7691				1.15683	0.201481
												2.19084	3.76851				1.15754	0.200848
												2.19218	3.76786				1.15824	0.201162
												2.19351	3.76742				1.15894	0.20201
												2.19484	3.76705				1.15965	0.202394
												2.19617	3.76692				1.16035	0.202836
												2.19751	3.76635				1.16105	0.20178
												2.19884	3.76544				1.16176	0.201206
												2.20017	3.76454				1.16246	0.200772
												2.2015	3.76383				1.16317	0.199334
												2.20283	3.76358				1.16387	0.198351
												2.20417	3.76302				1.16457	0.198777
												2.2055	3.76185				1.16528	0.198289
												2.20683	3.76075				1.16598	0.197265
												2.20816	3.75988				1.16668	0.196685
												2.2095	3.75911				1.16739	0.195713
												2.21083	3.75826				1.16809	0.194181
												2.21216	3.75773				1.1688	0.192355
												2.21349	3.7575				1.1695	0.192342
												2.21482	3.75695				1.1702	0.193137
												2.21616	3.75598				1.17091	0.192364
												2.21749	3.75496				1.17161	0.190152
												2.21882	3.75404				1.17231	0.188359
												2.22015	3.75307				1.17302	0.186228
												2.22148	3.75226				1.17372	0.186058
												2.22282	3.75152				1.17443	0.186472
												2.22415	3.75083				1.17513	0.185507
												2.22548	3.75007				1.17583	0.185413
												2.22681	3.74919				1.17654	0.184262
												2.22815	3.74841				1.17724	0.183027
												2.22948	3.74796				1.17795	0.182211
												2.23081	3.74817				1.17865	0.182364
												2.23214	3.74858				1.17935	0.182913
												2.23347	3.74881				1.18006	0.182506
												2.23481	3.74854				1.18076	0.180623
												2.23614	3.74812				1.18146	0.179712
												2.23747	3.74818				1.18217	0.178838
												2.2388	3.74844				1.18287	0.175946
												2.24014	3.74823				1.18358	0.174434
												2.24147	3.74845				1.18428	0.173575
												2.2428	3.74897				1.18498	0.172499
												2.24413	3.7494				1.18569	0.17188
												2.24546	3.7496				1.18639	0.172054
												2.2468	3.74945				1.18709	0.172235
												2.24813	3.74893				1.1878	0.172376
												2.24946	3.74834				1.1885	0.170507
												2.25079	3.74789				1.18921	0.170027
												2.25212	3.74753				1.18991	0.170689
												2.25346	3.7474				1.19061	0.171301
												2.25479	3.74743				1.19132	0.171336
												2.25612	3.74723				1.19202	0.171256
												2.25745	3.74653				1.19272	0.171924
												2.25879	3.74585				1.19343	0.171552
												2.26012	3.74595				1.19413	0.170691
												2.26145	3.7462				1.19484	0.169519
												2.26278	3.7458				1.19554	0.168651
												2.26411	3.74498				1.19624	0.168515
												2.26545	3.7439				1.19695	0.168876
												2.26678	3.74211				1.19765	0.168936
												2.26811	3.74035				1.19835	0.167647
												2.26944	3.73927				1.19906	0.167438
												2.27078	3.73844				1.19976	0.16681
												2.27211	3.73734				1.20046	0.168545
												2.27344	3.73599				1.20117	0.1677
												2.27477	3.73429				1.20187	0.166997
												2.2761	3.73317				1.20258	0.168434
												2.27744	3.73257				1.20328	0.168503
												2.27877	3.73235				1.20398	0.169257
												2.2801	3.73238				1.20469	0.169623
												2.28143	3.73183				1.20539	0.170003
												2.28276	3.73063				1.20609	0.169496
												2.2841	3.72938				1.2068	0.168247
												2.28543	3.72884				1.2075	0.16676
												2.28676	3.72839				1.20821	0.166106
												2.28809	3.72692				1.20891	0.165688
												2.28943	3.72529				1.20961	0.165871
												2.29076	3.72396				1.21032	0.166053
												2.29209	3.72259				1.21102	0.164831
												2.29342	3.72056				1.21172	0.163945
												2.29475	3.7185				1.21243	0.163839
												2.29609	3.71683				1.21313	0.16248
												2.29742	3.71662				1.21384	0.162497
												2.29875	3.71712				1.21454	0.161469
												2.30008	3.71786				1.21524	0.160641
												2.30142	3.71833				1.21595	0.159661
												2.30275	3.71835				1.21665	0.158962
												2.30408	3.71843				1.21735	0.159145
												2.30541	3.71883				1.21806	0.15789
												2.30674	3.71885				1.21876	0.156831
												2.30808	3.71828				1.21947	0.155956
												2.30941	3.71692				1.22017	0.153945
												2.31074	3.71532				1.22087	0.15264
												2.31207	3.71359				1.22158	0.151861
												2.3134	3.71182				1.22228	0.150445
												2.31474	3.7109				1.22299	0.149026
												2.31607	3.71111				1.22369	0.147692
												2.3174	3.71162				1.22439	0.14767
												2.31873	3.71136				1.2251	0.147909
												2.32007	3.71057				1.2258	0.148054
												2.3214	3.71053				1.2265	0.148211
												2.32273	3.71072				1.22721	0.147535
												2.32406	3.71101				1.22791	0.147131
												2.32539	3.71125				1.22862	0.146165
												2.32673	3.71129				1.22932	0.145635
												2.32806	3.71106				1.23002	0.14619
												2.32939	3.71069				1.23073	0.145795
												2.33072	3.70922				1.23143	0.146642
												2.33206	3.70724				1.23213	0.145982
												2.33339	3.7057				1.23284	0.145159
												2.33472	3.70504				1.23354	0.144957
												2.33605	3.7047				1.23425	0.144769
												2.33738	3.7039				1.23495	0.144774
												2.33872	3.70253				1.23565	0.144402
												2.34005	3.70164				1.23636	0.144418
												2.34138	3.70112				1.23706	0.144927
												2.34271	3.70059				1.23777	0.145418
												2.34404	3.69977				1.23847	0.14597
												2.34538	3.69869				1.23917	0.146481
												2.34671	3.69755				1.23988	0.146138
												2.34804	3.69653				1.24058	0.146066
												2.34937	3.69518				1.24128	0.145525
												2.35071	3.69329				1.24199	0.146548
												2.35204	3.69132				1.24269	0.145821
												2.35337	3.68972				1.2434	0.144136
												2.3547	3.6884				1.2441	0.14341
												2.35603	3.68735				1.2448	0.142295
												2.35737	3.68662				1.24551	0.142627
												2.3587	3.68622				1.24621	0.141318
												2.36003	3.68612				1.24691	0.139763
												2.36136	3.68622				1.24762	0.14018
												2.36269	3.68624				1.24832	0.138983
												2.36403	3.68588				1.24903	0.139791
												2.36536	3.68536				1.24973	0.139137
												2.36669	3.68524				1.25043	0.138749
												2.36802	3.68503				1.25114	0.139488
												2.36936	3.68437				1.25184	0.138681
												2.37069	3.68367				1.25254	0.138113
												2.37202	3.68328				1.25325	0.137135
												2.37335	3.6828				1.25395	0.136606
												2.37468	3.6822				1.25466	0.136053
												2.37602	3.68186				1.25536	0.135222
												2.37735	3.68184				1.25606	0.135053
												2.37868	3.68207				1.25677	0.135582
												2.38001	3.68232				1.25747	0.135916
												2.38135	3.68232				1.25817	0.135609
												2.38268	3.68201				1.25888	0.135233
												2.38401	3.6818				1.25958	0.135036
												2.38534	3.68123				1.26029	0.134081
												2.38667	3.6803				1.26099	0.134087
												2.38801	3.67972				1.26169	0.133741
												2.38934	3.6796				1.2624	0.133093
												2.39067	3.67949				1.2631	0.133177
												2.392	3.67949				1.2638	0.13163
												2.39334	3.6794				1.26451	0.131739
												2.39467	3.67862				1.26521	0.132121
												2.396	3.67768				1.26591	0.132022
												2.39733	3.67708				1.26662	0.1324
												2.39866	3.67654				1.26732	0.132141
												2.4	3.67562				1.26803	0.130644
												2.40133	3.67457				1.26873	0.129834
												2.40266	3.67375				1.26943	0.129544
												2.40399	3.67239				1.27014	0.128652
												2.40532	3.67079				1.27084	0.130567
												2.40666	3.66973				1.27154	0.13021
												2.40799	3.66904				1.27225	0.129847
												2.40932	3.66826				1.27295	0.128195
												2.41065	3.66754				1.27366	0.128973
												2.41199	3.66692				1.27436	0.129354
												2.41332	3.66618				1.27506	0.127791
												2.41465	3.66549				1.27577	0.127075
												2.41598	3.66491				1.27647	0.12636
												2.41731	3.6643				1.27717	0.126229
												2.41865	3.66411				1.27788	0.126276
												2.41998	3.6642				1.27858	0.125822
												2.42131	3.66376				1.27929	0.125252
												2.42264	3.66314				1.27999	0.125101
												2.42397	3.66249				1.28069	0.125555
												2.42531	3.66181				1.2814	0.125282
												2.42664	3.66129				1.2821	0.124185
												2.42797	3.66111				1.2828	0.124974
												2.4293	3.66061				1.28351	0.124043
												2.43064	3.65989				1.28421	0.12368
												2.43197	3.6592				1.28492	0.123172
												2.4333	3.65845				1.28562	0.121457
												2.43463	3.65778				1.28632	0.122
												2.43596	3.65732				1.28703	0.122402
												2.4373	3.65762				1.28773	0.12225
												2.43863	3.65817				1.28843	0.122833
												2.43996	3.65838				1.28914	0.121316
												2.44129	3.6581				1.28984	0.120318
												2.44263	3.65746				1.29055	0.119867
												2.44396	3.6567				1.29125	0.11992
												2.44529	3.65607				1.29195	0.119885
												2.44662	3.65563				1.29266	0.118959
												2.44795	3.65519				1.29336	0.118479
												2.44929	3.65484				1.29407	0.118983
												2.45062	3.65469				1.29477	0.1187
												2.45195	3.65463				1.29547	0.118976
												2.45328	3.65465				1.29618	0.117966
												2.45461	3.65475				1.29688	0.117074
												2.45595	3.65461				1.29758	0.116468
												2.45728	3.65487				1.29829	0.11681
												2.45861	3.65529				1.29899	0.116711
												2.45994	3.65452				1.2997	0.116003
												2.46128	3.65308				1.3004	0.116913
												2.46261	3.65219				1.3011	0.116012
												2.46394	3.65183				1.30181	0.115743
												2.46527	3.65162				1.30251	0.115911
												2.4666	3.65137				1.30321	0.115622
												2.46794	3.65093				1.30392	0.115663
												2.46927	3.6502				1.30462	0.115769
												2.4706	3.64935				1.30533	0.115944
												2.47193	3.64872				1.30603	0.116273
												2.47327	3.64836				1.30673	0.116113
												2.4746	3.64821				1.30744	0.115991
												2.47593	3.64766				1.30814	0.11628
												2.47726	3.6466				1.30884	0.116379
												2.47859	3.64542				1.30955	0.116637
												2.47993	3.64426				1.31025	0.115791
												2.48126	3.64318				1.31096	0.114961
												2.48259	3.6421				1.31166	0.115227
												2.48392	3.64092				1.31236	0.115336
												2.48525	3.63944				1.31307	0.114815
												2.48659	3.63771				1.31377	0.11354
												2.48792	3.63628				1.31447	0.113697
												2.48925	3.6351				1.31518	0.114577
												2.49058	3.63355				1.31588	0.114789
												2.49192	3.63187				1.31659	0.114793
												2.49325	3.63114				1.31729	0.114247
												2.49458	3.63072				1.31799	0.113428
												2.49591	3.62996				1.3187	0.113053
												2.49724	3.62858				1.3194	0.111915
												2.49858	3.62668				1.32011	0.111016
												2.49991	3.62506				1.32081	0.110654
												2.50124	3.62409				1.32151	0.110278
												2.50257	3.62341				1.32222	0.11007
												2.50391	3.62248				1.32292	0.109396
												2.50524	3.62127				1.32362	0.109288
												2.50657	3.62016				1.32433	0.108198
												2.5079	3.61928				1.32503	0.107082
												2.50923	3.61895				1.32574	0.107561
												2.51057	3.6187				1.32644	0.106671
												2.5119	3.61816				1.32714	0.106138
												2.51323	3.61713				1.32785	0.106176
												2.51456	3.61584				1.32855	0.106609
												2.51589	3.61511				1.32925	0.107223
												2.51723	3.61506				1.32996	0.107415
												2.51856	3.61518				1.33066	0.106638
												2.51989	3.61492				1.33136	0.105462
												2.52122	3.61399				1.33207	0.105184
												2.52256	3.61293				1.33277	0.104391
												2.52389	3.61189				1.33348	0.103437
												2.52522	3.61009				1.33418	0.103658
												2.52655	3.60761				1.33488	0.103595
												2.52788	3.60578				1.33559	0.102278
												2.52922	3.60509				1.33629	0.103297
												2.53055	3.6052				1.33699	0.102938
												2.53188	3.60545				1.3377	0.103959
												2.53321	3.60527				1.3384	0.104178
												2.53455	3.6046				1.33911	0.103777
												2.53588	3.60385				1.33981	0.103877
												2.53721	3.60348				1.34051	0.104548
												2.53854	3.60348				1.34122	0.105399
												2.53987	3.60336				1.34192	0.104492
												2.54121	3.60268				1.34262	0.103483
												2.54254	3.60177				1.34333	0.103381
												2.54387	3.60124				1.34403	0.102735
												2.5452	3.60107				1.34474	0.101951
												2.54653	3.60136				1.34544	0.101735
												2.54787	3.60198				1.34614	0.101671
												2.5492	3.60207				1.34685	0.101677
												2.55053	3.60155				1.34755	0.101398
												2.55186	3.60117				1.34825	0.100197
												2.5532	3.60147				1.34896	0.100242
												2.55453	3.60222				1.34966	0.100827
												2.55586	3.60268				1.35037	0.101621
												2.55719	3.60271				1.35107	0.103514
												2.55852	3.60315				1.35177	0.10359
												2.55986	3.60407				1.35248	0.102487
												2.56119	3.60473				1.35318	0.102339
												2.56252	3.6045				1.35389	0.10228
												2.56385	3.60358				1.35459	0.102157
												2.56519	3.60285				1.35529	0.102509
												2.56652	3.60246				1.356	0.102289
												2.56785	3.60201				1.3567	0.102094
												2.56918	3.60134				1.3574	0.102763
												2.57051	3.6005				1.35811	0.102285
												2.57185	3.59946				1.35881	0.100984
												2.57318	3.59817				1.35952	0.099233
												2.57451	3.59711				1.36022	0.097519
												2.57584	3.59684				1.36092	0.097798
												2.57717	3.59695				1.36163	0.097707
												2.57851	3.59639				1.36233	0.097447
[truncated: 39,646 more rows]

## Sheet: Supplementary Fig.9
Supplementary fig.9c									Supplementary fig.9d						Supplementary fig.9e						Supplementary fig.9f
Wza+WzcPeri			Wza alone			WzcPeri			Wzc WT			WzcK540M										log (support)	log (lift)
Chrom.1			Chrom.1			Chrom.1			Chrom.1			Chrom.1				1pY	2pY	3pY	4pY		Y705,Y708,Y713,Y715	-3.0421	-0.498414
ml	mAU		ml	mAU		ml	mAU		ml	mAU		ml	mAU		Y705	0.361841	0.075049	0.015665	0.003449		Y708,Y710,Y713,Y715	-3.70143	-0.678031
									-0.00757	0		-0.00799	0		Y708	0.151142	0.063327	0.019184	0.002113		Y705,Y710,Y713,Y715	-3.02955	-0.292638
-0.00752	0.726044		-0.00731	0		-0.00727	2.00656		-0.00695	1.74565		-0.0072	0.243511		Y710	0.067501	0.062099	0.018721	0.002776		Y705,Y708,Y710,Y713	-3.07204	-0.267468
-0.00685	0.680982		-0.00665	0.280476		-0.00661	3.32917		-0.00634	1.74427		-0.00641	0.243098		Y711	0.031065	0.008919	0.004217	0.000636		Y705,Y710,Y711,Y713	-3.21202	0.313398
-0.00619	0.681567		-0.00598	0.281015		-0.00594	3.32924		-0.00572	1.74327		-0.00562	0.242359		Y713	0.025339	0.0455912	0.0184063	0.00349607		Y705,Y708,Y710,Y715	-3.74395	-1.41182
-0.00552	0.682155		-0.00532	0.281788		-0.00527	3.32915		-0.00511	1.7426		-0.00483	0.241578		Y715	0.129607	0.11579	0.027891	0.002228		Y710,Y711,Y713,Y715	-4.5391	-0.794868
-0.00485	0.682639		-0.00465	0.283003		-0.00461	3.33011		-0.0045	1.74153		-0.00404	0.241035								Y705,Y708,Y710	-2.31062	-0.534084
-0.00419	0.683168		-0.00398	0.283378		-0.00394	3.33071		-0.00388	1.74002		-0.00326	0.241367								Y705,Y708,Y715	-1.98765	-0.472011
-0.00352	0.683249		-0.00332	0.284085		-0.00327	3.33119		-0.00327	1.73873		-0.00247	0.240997								Y711,Y713,Y715	-2.82246	0.105281
-0.00286	0.683816		-0.00265	0.284795		-0.00261	3.33241		-0.00266	1.73797		-0.00168	0.240543								Y708,Y710,Y715	-2.87258	-0.877226
-0.00219	0.683895		-0.00199	0.286		-0.00194	3.33372		-0.00204	1.73675		-0.00089	0.240192								Y708,Y713,Y715	-2.33612	-0.129214
-0.00152	0.684388		-0.00132	0.28623		-0.00128	3.33453		-0.00143	1.73585		-0.0001	0.239742								Y710,Y713,Y715	-1.90062	0.499512
-0.00086	0.685063		-0.00065	0.286273		-0.00061	3.3346		-0.00081	1.73476		0.000685	0.238256								Y708,Y711,Y713	-2.83632	0.159091
-0.00019	0.685253		1.3e-05	0.286929		5.7e-05	3.33578		-0.0002	1.73335		0.001473	0.237686								Y710,Y711,Y713	-3.01794	0.170694
0.000476	0.685665		0.000679	0.28768		0.000723	3.33606		0.000414	1.73173		0.002261	0.236319								Y705,Y708,Y711	-3.53143	-1.22729
0.001142	0.686017		0.001345	0.288699		0.001389	3.3368		0.001028	1.73033		0.003049	0.235203								Y705,Y710,Y715	-2.59688	-0.888013
0.001808	0.686461		0.002011	0.289638		0.002056	3.33784		0.001642	1.72907		0.003837	0.234263								Y705,Y710,Y711	-2.8859	-0.388528
0.002474	0.686718		0.002677	0.290319		0.002722	3.33926		0.002256	1.72764		0.004626	0.233278								Y705,Y713,Y715	-2.69629	-0.775873
0.00314	0.687218		0.003343	0.291589		0.003388	3.33977		0.002869	1.72628		0.005414	0.231964								Y705,Y710,Y713	-2.59232	-0.411003
0.003806	0.687838		0.004009	0.292506		0.004054	3.34149		0.003483	1.72483		0.006202	0.230645								Y708,Y710,Y713	-2.9446	-0.476798
0.004472	0.687867		0.004675	0.292791		0.00472	3.34255		0.004097	1.72365		0.00699	0.229242								Y705,Y711,Y715	-4.56825	-2.33177
0.005139	0.688058		0.005342	0.29346		0.005387	3.34372		0.004711	1.72228		0.007778	0.227981								Y705,Y715	-1.4376	-0.545222
0.005805	0.688525		0.006008	0.293198		0.006053	3.34466		0.005325	1.72162		0.008566	0.227059								Y705,Y710	-1.51693	-0.363666
0.006471	0.68848		0.006674	0.292963		0.006719	3.34614		0.005938	1.72066		0.009354	0.225615								Y708,Y711	-2.22866	-0.261295
0.007137	0.68915		0.00734	0.294303		0.007385	3.34751		0.006552	1.71928		0.010143	0.223867								Y705,Y713	-1.80745	-0.442632
0.007803	0.689544		0.008006	0.29483		0.008051	3.34911		0.007166	1.71805		0.010931	0.222571								Y710,Y715	-1.35339	0.0187026
0.008469	0.690404		0.008672	0.295368		0.008718	3.35047		0.00778	1.71716		0.011719	0.220937								Y711,Y713	-2.25847	0.113673
0.009135	0.691002		0.009338	0.295274		0.009384	3.35257		0.008394	1.71626		0.012507	0.218684								Y708,Y715	-1.29163	-0.112768
0.009801	0.691291		0.010004	0.296239		0.01005	3.35459		0.009008	1.7147		0.013295	0.215969								Y713,Y715	-1.33453	0.249111
0.010467	0.691286		0.01067	0.295955		0.010716	3.35678		0.009621	1.71334		0.014083	0.212352								Y711,Y715	-2.7449	-0.845203
0.011134	0.691551		0.011336	0.297312		0.011382	3.35957		0.010235	1.71215		0.014871	0.207349								Y705,Y708	-1.49445	-0.53441
0.0118	0.692573		0.012003	0.298252		0.012048	3.36191		0.010849	1.71101		0.015659	0.20122								Y705,Y711	-2.47566	-0.794781
0.012466	0.6938		0.012669	0.298267		0.012715	3.36455		0.011463	1.70985		0.016448	0.194973								Y710,Y711	-2.53961	-0.379014
0.013132	0.694416		0.013335	0.299592		0.013381	3.36646		0.012077	1.70871		0.017236	0.187379								Y710,Y713	-1.72509	0.119442
0.013798	0.694345		0.014001	0.299735		0.014047	3.36909		0.01269	1.70761		0.018024	0.179296								Y708,Y713	-2.11962	-0.468315
0.014464	0.694589		0.014667	0.300431		0.014713	3.37112		0.013304	1.70646		0.018812	0.170361								Y708,Y710	-1.90392	-0.464163
0.01513	0.694557		0.015333	0.301376		0.015379	3.37472		0.013918	1.70538		0.0196	0.16069								Y705	-0.336777	0
0.015796	0.695325		0.015999	0.302202		0.016046	3.37687		0.014532	1.70476		0.020388	0.150273								Y715	-0.555599	0
0.016463	0.695924		0.016665	0.302987		0.016712	3.38029		0.015146	1.70319		0.021176	0.139577								Y710	-0.816491	0
0.017129	0.696491		0.017331	0.3046		0.017378	3.38326		0.01576	1.7013		0.021965	0.128768								Y708	-0.623264	0
0.017795	0.696858		0.017997	0.30412		0.018044	3.38685		0.016373	1.69945		0.022753	0.117633								Y711	-1.3441	0
0.018461	0.697452		0.018664	0.303883		0.01871	3.39351		0.016987	1.69798		0.023541	0.105837								Y713	-1.02805	0
0.019127	0.69808		0.01933	0.30487		0.019377	3.39941		0.017601	1.69691		0.024329	0.093271								Unmodified	-2.00681	0
0.019793	0.698926		0.019996	0.304968		0.020043	3.4034		0.018215	1.69595		0.025117	0.080479
0.020459	0.699117		0.020662	0.304221		0.020709	3.40635		0.018829	1.69477		0.025905	0.066517
0.021125	0.698281		0.021328	0.30496		0.021375	3.40712		0.019442	1.69328		0.026693	0.050788
0.021791	0.698261		0.021994	0.304457		0.022041	3.40605		0.020056	1.69224		0.027481	0.035078
0.022458	0.698608		0.02266	0.304595		0.022707	3.40264		0.02067	1.69042		0.02827	0.017337
0.023124	0.698146		0.023326	0.30493		0.023374	3.39927		0.021284	1.68974		0.029058	-0.00043
0.02379	0.698043		0.023992	0.305427		0.02404	3.394		0.021898	1.68909		0.029846	-0.019
0.024456	0.698568		0.024658	0.306004		0.024706	3.3875		0.022512	1.68889		0.030634	-0.03888
0.025122	0.699392		0.025325	0.306319		0.025372	3.38147		0.023125	1.68901		0.031422	-0.05987
0.025788	0.699645		0.025991	0.307247		0.026038	3.37483		0.023739	1.68891		0.03221	-0.08197
0.026454	0.698202		0.026657	0.307096		0.026705	3.36748		0.024353	1.68853		0.032998	-0.10658
0.02712	0.696577		0.027323	0.307535		0.027371	3.36066		0.024967	1.68827		0.033787	-0.13325
0.027786	0.695433		0.027989	0.30854		0.028037	3.3539		0.025581	1.68748		0.034575	-0.16146
0.028453	0.69458		0.028655	0.307888		0.028703	3.34596		0.026195	1.6859		0.035363	-0.19118
0.029119	0.693648		0.029321	0.30889		0.029369	3.33784		0.026808	1.68614		0.036151	-0.22204
0.029785	0.693407		0.029987	0.309456		0.030035	3.32945		0.027422	1.68618		0.036939	-0.25411
0.030451	0.693379		0.030653	0.30997		0.030702	3.32045		0.028036	1.68645		0.037727	-0.2884
0.031117	0.693713		0.031319	0.309419		0.031368	3.31092		0.02865	1.68659		0.038515	-0.32438
0.031783	0.693773		0.031986	0.309281		0.032034	3.3009		0.029264	1.68615		0.039303	-0.36106
0.032449	0.693691		0.032652	0.309659		0.0327	3.29061		0.029877	1.68585		0.040092	-0.39919
0.033115	0.692494		0.033318	0.309318		0.033366	3.27921		0.030491	1.68627		0.04088	-0.43703
0.033781	0.691918		0.033984	0.309727		0.034033	3.26849		0.031105	1.68662		0.041668	-0.47543
0.034448	0.691773		0.03465	0.309579		0.034699	3.2561		0.031719	1.68589		0.042456	-0.51432
0.035114	0.690681		0.035316	0.309346		0.035365	3.24271		0.032333	1.68643		0.043244	-0.55321
0.03578	0.690529		0.035982	0.309997		0.036031	3.22903		0.032947	1.68611		0.044032	-0.59149
0.036446	0.690034		0.036648	0.309167		0.036697	3.21535		0.03356	1.68588		0.04482	-0.62996
0.037112	0.690446		0.037314	0.308687		0.037364	3.20066		0.034174	1.68675		0.045609	-0.66803
0.037778	0.689424		0.03798	0.308861		0.03803	3.18579		0.034788	1.68765		0.046397	-0.70569
0.038444	0.688987		0.038647	0.309278		0.038696	3.17047		0.035402	1.68806		0.047185	-0.74139
0.03911	0.689023		0.039313	0.310489		0.039362	3.15415		0.036016	1.68834		0.047973	-0.77719
0.039777	0.688315		0.039979	0.311158		0.040028	3.13649		0.036629	1.68887		0.048761	-0.81141
0.040443	0.688337		0.040645	0.310564		0.040694	3.11975		0.037243	1.68949		0.049549	-0.84588
0.041109	0.687408		0.041311	0.311493		0.041361	3.10157		0.037857	1.68989		0.050337	-0.88007
0.041775	0.687376		0.041977	0.311499		0.042027	3.08316		0.038471	1.69003		0.051125	-0.91204
0.042441	0.686508		0.042643	0.312402		0.042693	3.06347		0.039085	1.68987		0.051914	-0.94272
0.043107	0.68545		0.043309	0.311561		0.043359	3.04353		0.039699	1.68862		0.052702	-0.97231
0.043773	0.684566		0.043975	0.312768		0.044025	3.02423		0.040312	1.68864		0.05349	-1.00014
0.044439	0.684202		0.044641	0.313027		0.044692	3.00369		0.040926	1.68896		0.054278	-1.02657
0.045105	0.683754		0.045308	0.31347		0.045358	2.98221		0.04154	1.68879		0.055066	-1.05169
0.045772	0.683103		0.045974	0.313992		0.046024	2.96136		0.042154	1.68848		0.055854	-1.07532
0.046438	0.681007		0.04664	0.313198		0.04669	2.93961		0.042768	1.68884		0.056642	-1.09666
0.047104	0.679244		0.047306	0.313832		0.047356	2.91673		0.043381	1.68959		0.057431	-1.11627
0.04777	0.678877		0.047972	0.314811		0.048022	2.8946		0.043995	1.69045		0.058219	-1.13497
0.048436	0.677543		0.048638	0.31465		0.048689	2.87092		0.044609	1.69113		0.059007	-1.1517
0.049102	0.676168		0.049304	0.31416		0.049355	2.84823		0.045223	1.69132		0.059795	-1.16776
0.049768	0.674516		0.04997	0.314403		0.050021	2.82529		0.045837	1.69132		0.060583	-1.18245
0.050434	0.673491		0.050636	0.313465		0.050687	2.80219		0.046451	1.6918		0.061371	-1.19557
0.0511	0.671988		0.051302	0.313593		0.051353	2.77684		0.047064	1.692		0.062159	-1.20677
0.051767	0.671709		0.051969	0.312778		0.05202	2.74959		0.047678	1.69243		0.062947	-1.21759
0.052433	0.670649		0.052635	0.311518		0.052686	2.72255		0.048292	1.69219		0.063736	-1.22799
0.053099	0.669942		0.053301	0.310701		0.053352	2.69644		0.048906	1.69322		0.064524	-1.23683
0.053765	0.669512		0.053967	0.311265		0.054018	2.67173		0.04952	1.69449		0.065312	-1.24413
0.054431	0.670037		0.054633	0.312392		0.054684	2.64887		0.050133	1.69527		0.0661	-1.25097
0.055097	0.670596		0.055299	0.312537		0.055351	2.62914		0.050747	1.69583		0.066888	-1.25648
0.055763	0.668853		0.055965	0.31247		0.056017	2.60931		0.051361	1.69548		0.067676	-1.25967
0.056429	0.667645		0.056631	0.312368		0.056683	2.59001		0.051975	1.69508		0.068464	-1.26099
0.057095	0.667403		0.057297	0.311886		0.057349	2.57195		0.052589	1.69536		0.069253	-1.26114
0.057762	0.665962		0.057963	0.311566		0.058015	2.55511		0.053203	1.69584		0.070041	-1.25989
0.058428	0.663632		0.05863	0.311787		0.058681	2.53784		0.053816	1.69661		0.070829	-1.25661
0.059094	0.660978		0.059296	0.312227		0.059348	2.52187		0.05443	1.69696		0.071617	-1.25126
0.05976	0.661193		0.059962	0.312824		0.060014	2.50603		0.055044	1.6972		0.072405	-1.24443
0.060426	0.66151		0.060628	0.31218		0.06068	2.48949		0.055658	1.69811		0.073193	-1.23649
0.061092	0.662504		0.061294	0.312035		0.061346	2.47253		0.056272	1.69817		0.073981	-1.22587
0.061758	0.662395		0.06196	0.311952		0.062012	2.45585		0.056885	1.69829		0.074769	-1.2129
0.062424	0.661736		0.062626	0.311119		0.062679	2.43919		0.057499	1.69885		0.075558	-1.19642
0.063091	0.660701		0.063292	0.310741		0.063345	2.42257		0.058113	1.69924		0.076346	-1.17862
0.063757	0.659584		0.063958	0.310874		0.064011	2.40668		0.058727	1.69977		0.077134	-1.15867
0.064423	0.657927		0.064624	0.310082		0.064677	2.39127		0.059341	1.70067		0.077922	-1.13522
0.065089	0.656143		0.065291	0.310513		0.065343	2.37599		0.059955	1.70128		0.07871	-1.1119
0.065755	0.655923		0.065957	0.310472		0.06601	2.36084		0.060568	1.70159		0.079498	-1.08601
0.066421	0.654848		0.066623	0.310399		0.066676	2.34624		0.061182	1.70208		0.080286	-1.058
0.067087	0.653807		0.067289	0.310318		0.067342	2.33293		0.061796	1.70182		0.081075	-1.02735
0.067753	0.652745		0.067955	0.309891		0.068008	2.32005		0.06241	1.70203		0.081863	-0.99576
0.068419	0.653084		0.068621	0.309643		0.068674	2.30692		0.063024	1.70239		0.082651	-0.96327
0.069086	0.652347		0.069287	0.308706		0.06934	2.29458		0.063637	1.70209		0.083439	-0.92901
0.069752	0.65168		0.069953	0.308775		0.070007	2.28338		0.064251	1.70243		0.084227	-0.8948
0.070418	0.650326		0.070619	0.309913		0.070673	2.27196		0.064865	1.70243		0.085015	-0.86108
0.071084	0.649808		0.071285	0.309927		0.071339	2.25973		0.065479	1.70239		0.085803	-0.82563
0.07175	0.649344		0.071952	0.30982		0.072005	2.24858		0.066093	1.70297		0.086591	-0.78979
0.072416	0.648786		0.072618	0.309731		0.072671	2.23819		0.066707	1.70365		0.08738	-0.75526
0.073082	0.648313		0.073284	0.310461		0.073338	2.22893		0.06732	1.70382		0.088168	-0.72065
0.073748	0.648083		0.07395	0.310794		0.074004	2.21987		0.067934	1.70365		0.088956	-0.68677
0.074414	0.647398		0.074616	0.310026		0.07467	2.21132		0.068548	1.70361		0.089744	-0.6519
0.075081	0.645596		0.075282	0.310122		0.075336	2.20343		0.069162	1.70367		0.090532	-0.61628
0.075747	0.645354		0.075948	0.309956		0.076002	2.19536		0.069776	1.70368		0.09132	-0.58139
0.076413	0.645489		0.076614	0.310403		0.076668	2.18716		0.070389	1.70304		0.092108	-0.54606
0.077079	0.644974		0.07728	0.31026		0.077335	2.17988		0.071003	1.70351		0.092897	-0.51434
0.077745	0.644586		0.077946	0.309761		0.078001	2.17337		0.071617	1.70331		0.093685	-0.48131
0.078411	0.644228		0.078612	0.309074		0.078667	2.16696		0.072231	1.70382		0.094473	-0.44934
0.079077	0.643424		0.079279	0.309288		0.079333	2.16102		0.072845	1.70442		0.095261	-0.4184
0.079743	0.64358		0.079945	0.309843		0.079999	2.15606		0.073459	1.7054		0.096049	-0.3878
0.080409	0.644642		0.080611	0.309745		0.080666	2.15157		0.074072	1.70511		0.096837	-0.35739
0.081076	0.644762		0.081277	0.308809		0.081332	2.14705		0.074686	1.70544		0.097625	-0.32691
0.081742	0.645655		0.081943	0.308804		0.081998	2.14228		0.0753	1.70621		0.098413	-0.29738
0.082408	0.646461		0.082609	0.309185		0.082664	2.13828		0.075914	1.70635		0.099202	-0.26841
0.083074	0.646245		0.083275	0.308897		0.08333	2.13452		0.076528	1.7061		0.09999	-0.23946
0.08374	0.646188		0.083941	0.309487		0.083997	2.13013		0.077141	1.70553		0.100778	-0.21065
0.084406	0.64565		0.084607	0.31072		0.084663	2.12622		0.077755	1.70408		0.101566	-0.18179
0.085072	0.64444		0.085273	0.311455		0.085329	2.12304		0.078369	1.70362		0.102354	-0.15342
0.085738	0.644102		0.08594	0.311847		0.085995	2.12032		0.078983	1.70371		0.103142	-0.12599
0.086405	0.643326		0.086606	0.311914		0.086661	2.1182		0.079597	1.70407		0.10393	-0.09853
0.087071	0.641999		0.087272	0.310613		0.087327	2.11671		0.080211	1.7044		0.104719	-0.07144
0.087737	0.641443		0.087938	0.309547		0.087994	2.11486		0.080824	1.70373		0.105507	-0.04324
0.088403	0.641483		0.088604	0.308914		0.08866	2.11241		0.081438	1.70335		0.106295	-0.01635
0.089069	0.641939		0.08927	0.308818		0.089326	2.11113		0.082052	1.7028		0.107083	0.010312
0.089735	0.642663		0.089936	0.308558		0.089992	2.1102		0.082666	1.70227		0.107871	0.036071
0.090401	0.641257		0.090602	0.308591		0.090658	2.10957		0.08328	1.70198		0.108659	0.061489
0.091067	0.641868		0.091268	0.308536		0.091325	2.10996		0.083893	1.70186		0.109447	0.086798
0.091733	0.64204		0.091934	0.307897		0.091991	2.10981		0.084507	1.70211		0.110235	0.111641
0.0924	0.641927		0.092601	0.307266		0.092657	2.10912		0.085121	1.70245		0.111024	0.136394
0.093066	0.641743		0.093267	0.307004		0.093323	2.10858		0.085735	1.70174		0.111812	0.161041
0.093732	0.640951		0.093933	0.306819		0.093989	2.10923		0.086349	1.70203		0.1126	0.184636
0.094398	0.639862		0.094599	0.306176		0.094655	2.11152		0.086963	1.70074		0.113388	0.207729
0.095064	0.639889		0.095265	0.306235		0.095322	2.11407		0.087576	1.70092		0.114176	0.230351
0.09573	0.639953		0.095931	0.306253		0.095988	2.11661		0.08819	1.70065		0.114964	0.252193
0.096396	0.639824		0.096597	0.305828		0.096654	2.11903		0.088804	1.70079		0.115752	0.274053
0.097062	0.640065		0.097263	0.305324		0.09732	2.12136		0.089418	1.70018		0.116541	0.295638
0.097728	0.640943		0.097929	0.306326		0.097986	2.12426		0.090032	1.6998		0.117329	0.316443
0.098395	0.641431		0.098595	0.306593		0.098653	2.12791		0.090645	1.69956		0.118117	0.337156
0.099061	0.640331		0.099262	0.306738		0.099319	2.1322		0.091259	1.69909		0.118905	0.357344
0.099727	0.640793		0.099928	0.307267		0.099985	2.1361		0.091873	1.69841		0.119693	0.377488
0.100393	0.640896		0.100594	0.307129		0.100651	2.13967		0.092487	1.69781		0.120481	0.397312
0.101059	0.641727		0.10126	0.307192		0.101317	2.1438		0.093101	1.69747		0.121269	0.415638
0.101725	0.641834		0.101926	0.307193		0.101984	2.14835		0.093715	1.69707		0.122057	0.433205
0.102391	0.64202		0.102592	0.307967		0.10265	2.15295		0.094328	1.69669		0.122846	0.451735
0.103057	0.643294		0.103258	0.307899		0.103316	2.1578		0.094942	1.69704		0.123634	0.469164
0.103723	0.644584		0.103924	0.307361		0.103982	2.16384		0.095556	1.69725		0.124422	0.485821
0.10439	0.64481		0.10459	0.307585		0.104648	2.16988		0.09617	1.6973		0.12521	0.503167
0.105056	0.645275		0.105256	0.307256		0.105314	2.17578		0.096784	1.69678		0.125998	0.519601
0.105722	0.646171		0.105923	0.307076		0.105981	2.18288		0.097397	1.69681		0.126786	0.536821
0.106388	0.646818		0.106589	0.306785		0.106647	2.1894		0.098011	1.69725		0.127574	0.552574
0.107054	0.647956		0.107255	0.306538		0.107313	2.19662		0.098625	1.69764		0.128363	0.568618
0.10772	0.649295		0.107921	0.306293		0.107979	2.20302		0.099239	1.69739		0.129151	0.58434
0.108386	0.650739		0.108587	0.306064		0.108645	2.21028		0.099853	1.69689		0.129939	0.599498
0.109052	0.651458		0.109253	0.306274		0.109312	2.21798		0.100467	1.69656		0.130727	0.613955
0.109719	0.652579		0.109919	0.306586		0.109978	2.2267		0.10108	1.69636		0.131515	0.627516
0.110385	0.654087		0.110585	0.306348		0.110644	2.23392		0.101694	1.69647		0.132303	0.640843
0.111051	0.65483		0.111251	0.306495		0.11131	2.24168		0.102308	1.69623		0.133091	0.653174
0.111717	0.655777		0.111917	0.306687		0.111976	2.25004		0.102922	1.69653		0.133879	0.664201
0.112383	0.656597		0.112584	0.3069		0.112643	2.25921		0.103536	1.69632		0.134668	0.675482
0.113049	0.657598		0.11325	0.30747		0.113309	2.26754		0.10415	1.69605		0.135456	0.685893
0.113715	0.658143		0.113916	0.308201		0.113975	2.27567		0.104763	1.69574		0.136244	0.696158
0.114381	0.658996		0.114582	0.308927		0.114641	2.28496		0.105377	1.69555		0.137032	0.706501
0.115047	0.659539		0.115248	0.309709		0.115307	2.29416		0.105991	1.69586		0.13782	0.716581
0.115714	0.661213		0.115914	0.310689		0.115973	2.30287		0.106605	1.69609		0.138608	0.725901
0.11638	0.662911		0.11658	0.311606		0.11664	2.31175		0.107219	1.69668		0.139396	0.733849
0.117046	0.664251		0.117246	0.311971		0.117306	2.32142		0.107832	1.69665		0.140185	0.740524
0.117712	0.666555		0.117912	0.311837		0.117972	2.33101		0.108446	1.6956		0.140973	0.748088
0.118378	0.668447		0.118578	0.312753		0.118638	2.3404		0.10906	1.69511		0.141761	0.754288
0.119044	0.669673		0.119245	0.313954		0.119304	2.35005		0.109674	1.69534		0.142549	0.760266
0.11971	0.671414		0.119911	0.315078		0.119971	2.36012		0.110288	1.69521		0.143337	0.766172
0.120376	0.672768		0.120577	0.315908		0.120637	2.36991		0.110902	1.69588		0.144125	0.770981
0.121042	0.673346		0.121243	0.317059		0.121303	2.38074		0.111515	1.69568		0.144913	0.774624
0.121709	0.674122		0.121909	0.319019		0.121969	2.39253		0.112129	1.6958		0.145701	0.778436
0.122375	0.675572		0.122575	0.320845		0.122635	2.40407		0.112743	1.69561		0.14649	0.781394
0.123041	0.677376		0.123241	0.322175		0.123301	2.41565		0.113357	1.69536		0.147278	0.783126
0.123707	0.679385		0.123907	0.323659		0.123968	2.42648		0.113971	1.69516		0.148066	0.783529
0.124373	0.680633		0.124573	0.325821		0.124634	2.43835		0.114584	1.6956		0.148854	0.783506
0.125039	0.682886		0.125239	0.327829		0.1253	2.4494		0.115198	1.69593		0.149642	0.783741
0.125705	0.684616		0.125906	0.33019		0.125966	2.46321		0.115812	1.69611		0.15043	0.783733
0.126371	0.685836		0.126572	0.332035		0.126632	2.47657		0.116426	1.69647		0.151218	0.783671
0.127037	0.687426		0.127238	0.334193		0.127299	2.48891		0.11704	1.69652		0.152007	0.782678
0.127704	0.688924		0.127904	0.336877		0.127965	2.50121		0.117654	1.6961		0.152795	0.781513
0.12837	0.691082		0.12857	0.339693		0.128631	2.51345		0.118267	1.696		0.153583	0.779222
0.129036	0.693693		0.129236	0.34245		0.129297	2.52563		0.118881	1.69626		0.154371	0.777575
0.129702	0.696141		0.129902	0.345246		0.129963	2.5395		0.119495	1.69649		0.155159	0.775442
0.130368	0.697628		0.130568	0.348004		0.13063	2.55335		0.120109	1.69654		0.155947	0.774999
0.131034	0.699416		0.131234	0.350225		0.131296	2.56787		0.120723	1.69653		0.156735	0.773481
0.1317	0.701531		0.1319	0.35297		0.131962	2.58212		0.121336	1.69646		0.157523	0.772454
0.132366	0.705246		0.132567	0.355282		0.132628	2.59406		0.12195	1.69612		0.158312	0.771029
0.133033	0.708779		0.133233	0.358104		0.133294	2.60805		0.122564	1.69651		0.1591	0.76874
0.133699	0.711437		0.133899	0.361689		0.13396	2.62473		0.123178	1.69728		0.159888	0.767199
0.134365	0.713365		0.134565	0.366051		0.134627	2.63999		0.123792	1.69745		0.160676	0.765206
0.135031	0.715489		0.135231	0.369686		0.135293	2.65494		0.124406	1.69728		0.161464	0.763632
0.135697	0.717723		0.135897	0.372847		0.135959	2.66994		0.125019	1.69749		0.162252	0.762262
0.136363	0.719727		0.136563	0.377167		0.136625	2.68521		0.125633	1.69806		0.16304	0.760489
0.137029	0.722207		0.137229	0.381079		0.137291	2.70131		0.126247	1.6986		0.163829	0.758308
0.137695	0.725239		0.137895	0.386131		0.137958	2.71725		0.126861	1.69865		0.164617	0.756031
0.138361	0.728048		0.138561	0.391738		0.138624	2.73396		0.127475	1.69843		0.165405	0.754224
0.139028	0.730512		0.139228	0.396685		0.13929	2.7489		0.128088	1.69838		0.166193	0.752895
0.139694	0.732907		0.139894	0.401518		0.139956	2.76607		0.128702	1.69839		0.166981	0.751539
0.14036	0.735577		0.14056	0.407972		0.140622	2.78248		0.129316	1.69822		0.167769	0.750022
0.141026	0.739141		0.141226	0.413913		0.141288	2.801		0.12993	1.6989		0.168557	0.747979
0.141692	0.742897		0.141892	0.419946		0.141955	2.81725		0.130544	1.69843		0.169345	0.746218
0.142358	0.746615		0.142558	0.425652		0.142621	2.83426		0.131158	1.69839		0.170134	0.744359
0.143024	0.750975		0.143224	0.432198		0.143287	2.85208		0.131771	1.69829		0.170922	0.742392
0.14369	0.755902		0.14389	0.439125		0.143953	2.86856		0.132385	1.69822		0.17171	0.740822
0.144356	0.760103		0.144556	0.446788		0.144619	2.88576		0.132999	1.69832		0.172498	0.739756
0.145023	0.764264		0.145222	0.454071		0.145286	2.90382		0.133613	1.69826		0.173286	0.738541
0.145689	0.769377		0.145889	0.460596		0.145952	2.92182		0.134227	1.69873		0.174074	0.737345
0.146355	0.773757		0.146555	0.467353		0.146618	2.93995		0.13484	1.69899		0.174862	0.737644
0.147021	0.778787		0.147221	0.474801		0.147284	2.95871		0.135454	1.6997		0.175651	0.737897
0.147687	0.783753		0.147887	0.483024		0.14795	2.97548		0.136068	1.69897		0.176439	0.738123
0.148353	0.788684		0.148553	0.490178		0.148617	2.99474		0.136682	1.70007		0.177227	0.73969
0.149019	0.793676		0.149219	0.498073		0.149283	3.01423		0.137296	1.70041		0.178015	0.741777
0.149685	0.798686		0.149885	0.505547		0.149949	3.03417		0.13791	1.70084		0.178803	0.743148
0.150351	0.803358		0.150551	0.514585		0.150615	3.05404		0.138523	1.70142		0.179591	0.744108
0.151018	0.807932		0.151217	0.523731		0.151281	3.07295		0.139137	1.70162		0.180379	0.746315
0.151684	0.813143		0.151883	0.532388		0.151947	3.09197		0.139751	1.70165		0.181167	0.750717
0.15235	0.81859		0.15255	0.541351		0.152614	3.11092		0.140365	1.70179		0.181956	0.75387
0.153016	0.823949		0.153216	0.550599		0.15328	3.13013		0.140979	1.70216		0.182744	0.756885
0.153682	0.829498		0.153882	0.560697		0.153946	3.14884		0.141592	1.70289		0.183532	0.76053
0.154348	0.835433		0.154548	0.569777		0.154612	3.16747		0.142206	1.70367		0.18432	0.765478
0.155014	0.841417		0.155214	0.579235		0.155278	3.18728		0.14282	1.70378		0.185108	0.771502
0.15568	0.847234		0.15588	0.588775		0.155945	3.2066		0.143434	1.7045		0.185896	0.776628
0.156347	0.853037		0.156546	0.599283		0.156611	3.22478		0.144048	1.70525		0.186684	0.782302
0.157013	0.85944		0.157212	0.609891		0.157277	3.24208		0.144662	1.70603		0.187473	0.78877
0.157679	0.865787		0.157878	0.620844		0.157943	3.25948		0.145275	1.70572		0.188261	0.795924
0.158345	0.872591		0.158544	0.631734		0.158609	3.27605		0.145889	1.70587		0.189049	0.803738
0.159011	0.879409		0.15921	0.641518		0.159276	3.29187		0.146503	1.70642		0.189837	0.811534
0.159677	0.886081		0.159877	0.652736		0.159942	3.30909		0.147117	1.7077		0.190625	0.817428
0.160343	0.893256		0.160543	0.66312		0.160608	3.32642		0.147731	1.70837		0.191413	0.824769
0.161009	0.90003		0.161209	0.674819		0.161274	3.34217		0.148344	1.70883		0.192201	0.831394
0.161675	0.906689		0.161875	0.685865		0.16194	3.35901		0.148958	1.70973		0.192989	0.83808
0.162342	0.913475		0.162541	0.69699		0.162606	3.37593		0.149572	1.71077		0.193778	0.844698
0.163008	0.9214		0.163207	0.709414		0.163273	3.39059		0.150186	1.71216		0.194566	0.851324
0.163674	0.92983		0.163873	0.721058		0.163939	3.40586		0.1508	1.71366		0.195354	0.856773
0.16434	0.937894		0.164539	0.733476		0.164605	3.42083		0.151414	1.71529		0.196142	0.86131
0.165006	0.945766		0.165205	0.745515		0.165271	3.43597		0.152027	1.71643		0.19693	0.864802
0.165672	0.953079		0.165871	0.758489		0.165937	3.45098		0.152641	1.71703		0.197718	0.868454
0.166338	0.960774		0.166538	0.770427		0.166604	3.46521		0.153255	1.71839		0.198506	0.871029
0.167004	0.968799		0.167204	0.78246		0.16727	3.47897		0.153869	1.72078		0.199295	0.873474
0.16767	0.976488		0.16787	0.794565		0.167936	3.49242		0.154483	1.7225		0.200083	0.875111
0.168337	0.984694		0.168536	0.807992		0.168602	3.50582		0.155096	1.72366		0.200871	0.877082
0.169003	0.993346		0.169202	0.821117		0.169268	3.5195		0.15571	1.72453		0.201659	0.877806
0.169669	1.00117		0.169868	0.833029		0.169934	3.53215		0.156324	1.72567		0.202447	0.877559
0.170335	1.00879		0.170534	0.846436		0.170601	3.54464		0.156938	1.72735		0.203235	0.876658
0.171001	1.01686		0.1712	0.858024		0.171267	3.55614		0.157552	1.72961		0.204023	0.875333
0.171667	1.02535		0.171866	0.870099		0.171933	3.56807		0.158166	1.73155		0.204811	0.873863
0.172333	1.03364		0.172532	0.882194		0.172599	3.58034		0.158779	1.73241		0.2056	0.871415
0.172999	1.04188		0.173199	0.894992		0.173265	3.59145		0.159393	1.73455		0.206388	0.868534
0.173665	1.04982		0.173865	0.906312		0.173932	3.60161		0.160007	1.73679		0.207176	0.86581
0.174332	1.0583		0.174531	0.919112		0.174598	3.61179		0.160621	1.73956		0.207964	0.862778
0.174998	1.06659		0.175197	0.931744		0.175264	3.6219		0.161235	1.74199		0.208752	0.858969
0.175664	1.07365		0.175863	0.943568		0.17593	3.63134		0.161849	1.74388		0.20954	0.853497
0.17633	1.07983		0.176529	0.955513		0.176596	3.6412		0.162462	1.74582		0.210328	0.847337
0.176996	1.08691		0.177195	0.967624		0.177263	3.65098		0.163076	1.74788		0.211117	0.84062
0.177662	1.09479		0.177861	0.978974		0.177929	3.65999		0.16369	1.75003		0.211905	0.833919
0.178328	1.10227		0.178527	0.990558		0.178595	3.66892		0.164304	1.75188		0.212693	0.826542
0.178994	1.10978		0.179193	1.00205		0.179261	3.67755		0.164918	1.75413		0.213481	0.818741
0.179661	1.11711		0.17986	1.01337		0.179927	3.68551		0.165531	1.75653		0.214269	0.810449
0.180327	1.12402		0.180526	1.02419		0.180593	3.69322		0.166145	1.75862		0.215057	0.800942
0.180993	1.13069		0.181192	1.03528		0.18126	3.7017		0.166759	1.7607		0.215845	0.791644
0.181659	1.13842		0.181858	1.04612		0.181926	3.70901		0.167373	1.76221		0.216633	0.781642
0.182325	1.14571		0.182524	1.05662		0.182592	3.71586		0.167987	1.76377		0.217422	0.770557
0.182991	1.15244		0.18319	1.06748		0.183258	3.72242		0.1686	1.76641		0.21821	0.759474
0.183657	1.15943		0.183856	1.0777		0.183924	3.72928		0.169214	1.76968		0.218998	0.747707
0.184323	1.16586		0.184522	1.08851		0.184591	3.73582		0.169828	1.77144		0.219786	0.735996
0.184989	1.17338		0.185188	1.09809		0.185257	3.74275		0.170442	1.77391		0.220574	0.724469
0.185656	1.1803		0.185854	1.10808		0.185923	3.74965		0.171056	1.77703		0.221362	0.712071
0.186322	1.18703		0.186521	1.11851		0.186589	3.75568		0.17167	1.77961		0.22215	0.698786
0.186988	1.19314		0.187187	1.12765		0.187255	3.76239		0.172283	1.78214		0.222939	0.686176
0.187654	1.19905		0.187853	1.13677		0.187921	3.76852		0.172897	1.78448		0.223727	0.673967
0.18832	1.20484		0.188519	1.14528		0.188588	3.77427		0.173511	1.78662		0.224515	0.661758
0.188986	1.21126		0.189185	1.15422		0.189254	3.78023		0.174125	1.78915		0.225303	0.649853
0.189652	1.21685		0.189851	1.16203		0.18992	3.78727		0.174739	1.79235		0.226091	0.63808
0.190318	1.22235		0.190517	1.16883		0.190586	3.79387		0.175353	1.79581		0.226879	0.625209
0.190984	1.22819		0.191183	1.17581		0.191252	3.80052		0.175966	1.79943		0.227667	0.613923
0.191651	1.23316		0.191849	1.18345		0.191919	3.80853		0.17658	1.80214		0.228455	0.602586
0.192317	1.23841		0.192515	1.19015		0.192585	3.81595		0.177194	1.80485		0.229244	0.590297
0.192983	1.24362		0.193182	1.19711		0.193251	3.82298		0.177808	1.80866		0.230032	0.578731
0.193649	1.24832		0.193848	1.20427		0.193917	3.83062		0.178422	1.81258		0.23082	0.567734
0.194315	1.25369		0.194514	1.2107		0.194583	3.83803		0.179035	1.8155		0.231608	0.557373
0.194981	1.25814		0.19518	1.21761		0.19525	3.84369		0.179649	1.81842		0.232396	0.546355
0.195647	1.26289		0.195846	1.22437		0.195916	3.85108		0.180263	1.82119		0.233184	0.535943
0.196313	1.26648		0.196512	1.23021		0.196582	3.85723		0.180877	1.82436		0.233972	0.527061
0.196979	1.26968		0.197178	1.2364		0.197248	3.86379		0.181491	1.82763		0.234761	0.518194
0.197646	1.27333		0.197844	1.24233		0.197914	3.86967		0.182105	1.83105		0.235549	0.5094
0.198312	1.27783		0.19851	1.24773		0.19858	3.8761		0.182718	1.83434		0.236337	0.501216
0.198978	1.28062		0.199176	1.25296		0.199247	3.88244		0.183332	1.83718		0.237125	0.494406
0.199644	1.28453		0.199843	1.25862		0.199913	3.88953		0.183946	1.84027		0.237913	0.488015
0.20031	1.2885		0.200509	1.26372		0.200579	3.8951		0.18456	1.84305		0.238701	0.480735
0.200976	1.29257		0.201175	1.26811		0.201245	3.90203		0.185174	1.84649		0.239489	0.474206
0.201642	1.29531		0.201841	1.27211		0.201911	3.90898		0.185787	1.84981		0.240277	0.468662
0.202308	1.29715		0.202507	1.2757		0.202578	3.91578		0.186401	1.85356		0.241066	0.463372
0.202975	1.30012		0.203173	1.27967		0.203244	3.92136		0.187015	1.85508		0.241854	0.458668
0.203641	1.30381		0.203839	1.28306		0.20391	3.92729		0.187629	1.85808		0.242642	0.453903
0.204307	1.30641		0.204505	1.28658		0.204576	3.93364		0.188243	1.86154		0.24343	0.449613
0.204973	1.30889		0.205171	1.28961		0.205242	3.93947		0.188857	1.86499		0.244218	0.445858
0.205639	1.31093		0.205837	1.29298		0.205909	3.94493		0.18947	1.86797		0.245006	0.442566
0.206305	1.31303		0.206504	1.29534		0.206575	3.95123		0.190084	1.87096		0.245794	0.439502
0.206971	1.31469		0.20717	1.29677		0.207241	3.95836		0.190698	1.87416		0.246583	0.437043
0.207637	1.31607		0.207836	1.29859		0.207907	3.96542		0.191312	1.87785		0.247371	0.434008
0.208303	1.31763		0.208502	1.30084		0.208573	3.97232		0.191926	1.88137		0.248159	0.43213
0.20897	1.32074		0.209168	1.3029		0.209239	3.97902		0.192539	1.88265		0.248947	0.431391
0.209636	1.32374		0.209834	1.30447		0.209906	3.98494		0.193153	1.88501		0.249735	0.430997
0.210302	1.3261		0.2105	1.30555		0.210572	3.99066		0.193767	1.88751		0.250523	0.430555
0.210968	1.32761		0.211166	1.30711		0.211238	3.99728		0.194381	1.88967		0.251311	0.430394
0.211634	1.32881		0.211832	1.30967		0.211904	4.00402		0.194995	1.89321		0.252099	0.431061
0.2123	1.33078		0.212498	1.31212		0.21257	4.01005		0.195609	1.89654		0.252888	0.432376
0.212966	1.33117		0.213165	1.3135		0.213237	4.01524		0.196222	1.89998		0.253676	0.43391
0.213632	1.33348		0.213831	1.31473		0.213903	4.02065		0.196836	1.9033		0.254464	0.435533
0.214298	1.33516		0.214497	1.31568		0.214569	4.02681		0.19745	1.90643		0.255252	0.437062
0.214965	1.33681		0.215163	1.31697		0.215235	4.0331		0.198064	1.90885		0.25604	0.438942
0.215631	1.33828		0.215829	1.31871		0.215901	4.03903		0.198678	1.91157		0.256828	0.442677
0.216297	1.33994		0.216495	1.32018		0.216567	4.04395		0.199291	1.91515		0.257616	0.446238
0.216963	1.34206		0.217161	1.32115		0.217234	4.04938		0.199905	1.91874		0.258405	0.449306
0.217629	1.34447		0.217827	1.32214		0.2179	4.05591		0.200519	1.92231		0.259193	0.45425
0.218295	1.34472		0.218493	1.3233		0.218566	4.06224		0.201133	1.92596		0.259981	0.460217
0.218961	1.34521		0.219159	1.32418		0.219232	4.06754		0.201747	1.92844		0.260769	0.46462
0.219627	1.34731		0.219826	1.32477		0.219898	4.0732		0.202361	1.93084		0.261557	0.469929
0.220293	1.34973		0.220492	1.32557		0.220565	4.07878		0.202974	1.93356		0.262345	0.475084
0.22096	1.35178		0.221158	1.32706		0.221231	4.08446		0.203588	1.93623		0.263133	0.481555
0.221626	1.35275		0.221824	1.32823		0.221897	4.0901		0.204202	1.93795		0.263921	0.488702
0.222292	1.35383		0.22249	1.32937		0.222563	4.09527		0.204816	1.9398		0.26471	0.495561
0.222958	1.35537		0.223156	1.33142		0.223229	4.10016		0.20543	1.94186		0.265498	0.502351
0.223624	1.35669		0.223822	1.33303		0.223896	4.10542		0.206043	1.9437		0.266286	0.510049
0.22429	1.35783		0.224488	1.33401		0.224562	4.1112		0.206657	1.9462		0.267074	0.517995
0.224956	1.35953		0.225154	1.33576		0.225228	4.11674		0.207271	1.94871		0.267862	0.525417
0.225622	1.36107		0.22582	1.33794		0.225894	4.12169		0.207885	1.95029		0.26865	0.533438
0.226289	1.3624		0.226487	1.33912		0.22656	4.12634		0.208499	1.95163		0.269438	0.542785
0.226955	1.36454		0.227153	1.33993		0.227226	4.13076		0.209113	1.95328		0.270227	0.551829
0.227621	1.36579		0.227819	1.34008		0.227893	4.13442		0.209726	1.95495		0.271015	0.560919
0.228287	1.36726		0.228485	1.33995		0.228559	4.13862		0.21034	1.95574		0.271803	0.569706
0.228953	1.3686		0.229151	1.34058		0.229225	4.14282		0.210954	1.95623		0.272591	0.579979
0.229619	1.37037		0.229817	1.3411		0.229891	4.1474		0.211568	1.95753		0.273379	0.58946
0.230285	1.37248		0.230483	1.34139		0.230557	4.15206		0.212182	1.95887		0.274167	0.599513
0.230951	1.37393		0.231149	1.34219		0.231224	4.15725		0.212795	1.96047		0.274955	0.609959
0.231617	1.37545		0.231815	1.34325		0.23189	4.16179		0.213409	1.9615		0.275743	0.620978
0.232284	1.3781		0.232481	1.3437		0.232556	4.16746		0.214023	1.96223		0.276532	0.630834
0.23295	1.37882		0.233147	1.34418		0.233222	4.17235		0.214637	1.96298		0.27732	0.641191
0.233616	1.38013		0.233814	1.34437		0.233888	4.17687		0.215251	1.96333		0.278108	0.653133
0.234282	1.38208		0.23448	1.34457		0.234554	4.18131		0.215865	1.96366		0.278896	0.665119
0.234948	1.38433		0.235146	1.34572		0.235221	4.18621		0.216478	1.96429		0.279684	0.677305
0.235614	1.38602		0.235812	1.34697		0.235887	4.18972		0.217092	1.96485		0.280472	0.689735
0.23628	1.38692		0.236478	1.34794		0.236553	4.19375		0.217706	1.96558		0.28126	0.702103
0.236946	1.38754		0.237144	1.3486		0.237219	4.19835		0.21832	1.96626		0.282049	0.714453
0.237612	1.38874		0.23781	1.34972		0.237885	4.20223		0.218934	1.96723		0.282837	0.727231
0.238279	1.38932		0.238476	1.35084		0.238552	4.20666		0.219547	1.96734		0.283625	0.740241
0.238945	1.39064		0.239142	1.3514		0.239218	4.21183		0.220161	1.96842		0.284413	0.752453
0.239611	1.39143		0.239808	1.35243		0.239884	4.21736		0.220775	1.96775		0.285201	0.765083
0.240277	1.39274		0.240475	1.35404		0.24055	4.22162		0.221389	1.9675		0.285989	0.777685
0.240943	1.39352		0.241141	1.35546		0.241216	4.22489		0.222003	1.96732		0.286777	0.78968
0.241609	1.39438		0.241807	1.35666		0.241883	4.22846		0.222617	1.96729		0.287565	0.802295
0.242275	1.39509		0.242473	1.35802		0.242549	4.23286		0.22323	1.96703		0.288354	0.81551
0.242941	1.39482		0.243139	1.35928		0.243215	4.23673		0.223844	1.96688		0.289142	0.829629
0.243607	1.39504		0.243805	1.36033		0.243881	4.24148		0.224458	1.96647		0.28993	0.842747
0.244274	1.39643		0.244471	1.36151		0.244547	4.24553		0.225072	1.96632		0.290718	0.855547
0.24494	1.39746		0.245137	1.36219		0.245213	4.24852		0.225686	1.96666		0.291506	0.868203
0.245606	1.39854		0.245803	1.36196		0.24588	4.25209		0.226299	1.96567		0.292294	0.880506
0.246272	1.4006		0.246469	1.36288		0.246546	4.25536		0.226913	1.96496		0.293082	0.894211
0.246938	1.40156		0.247136	1.36398		0.247212	4.25815		0.227527	1.96413		0.293871	0.906581
0.247604	1.40152		0.247802	1.36681		0.247878	4.26128		0.228141	1.96253		0.294659	0.919644
0.24827	1.4014		0.248468	1.36922		0.248544	4.26417		0.228755	1.96156		0.295447	0.933325
0.248936	1.40207		0.249134	1.37		0.249211	4.26651		0.229369	1.96074		0.296235	0.94759
0.249603	1.40225		0.2498	1.37085		0.249877	4.26941		0.229982	1.95982		0.297023	0.960504
0.250269	1.40295		0.250466	1.37221		0.250543	4.27211		0.230596	1.95828		0.297811	0.973465
0.250935	1.40419		0.251132	1.37343		0.251209	4.27514		0.23121	1.95714		0.298599	0.986176
0.251601	1.40614		0.251798	1.37486		0.251875	4.27719		0.231824	1.95601		0.299387	0.99959
0.252267	1.40782		0.252464	1.37681		0.252541	4.28035		0.232438	1.95466		0.300176	1.01392
0.252933	1.40774		0.25313	1.37826		0.253208	4.28337		0.233051	1.95308		0.300964	1.02767
0.253599	1.40837		0.253797	1.38039		0.253874	4.28603		0.233665	1.95155		0.301752	1.0413
0.254265	1.40963		0.254463	1.38227		0.25454	4.28737		0.234279	1.95041		0.30254	1.05508
0.254931	1.41039		0.255129	1.38375		0.255206	4.28883		0.234893	1.94926		0.303328	1.06823
0.255598	1.41126		0.255795	1.38547		0.255872	4.29104		0.235507	1.94794		0.304116	1.08208
0.256264	1.41252		0.256461	1.38718		0.256539	4.29345		0.236121	1.9471		0.304904	1.09618
0.25693	1.41412		0.257127	1.38804		0.257205	4.29582		0.236734	1.94494		0.305693	1.11006
0.257596	1.41513		0.257793	1.38918		0.257871	4.2975		0.237348	1.94397		0.306481	1.1249
0.258262	1.41645		0.258459	1.39081		0.258537	4.29948		0.237962	1.94335		0.307269	1.13875
0.258928	1.41825		0.259125	1.3919		0.259203	4.30226		0.238576	1.94238		0.308057	1.15226
0.259594	1.41945		0.259791	1.39341		0.25987	4.30434		0.23919	1.9423		0.308845	1.16632
0.26026	1.42047		0.260458	1.39523		0.260536	4.3064		0.239804	1.94159		0.309633	1.1808
0.260926	1.42188		0.261124	1.39708		0.261202	4.30861		0.240417	1.94005		0.310421	1.19575
0.261593	1.42366		0.26179	1.39923		0.261868	4.31074		0.241031	1.93857		0.311209	1.20999
0.262259	1.42513		0.262456	1.40158		0.262534	4.31247		0.241645	1.9373		0.311998	1.2234
0.262925	1.42627		0.263122	1.40366		0.2632	4.31419		0.242259	1.93569		0.312786	1.23738
0.263591	1.42768		0.263788	1.40566		0.263867	4.31504		0.242873	1.93417		0.313574	1.25125
0.264257	1.42845		0.264454	1.4079		0.264533	4.31498		0.243486	1.93371		0.314362	1.26557
0.264923	1.42906		0.26512	1.40986		0.265199	4.31622		0.2441	1.93318		0.31515	1.27931
0.265589	1.43046		0.265786	1.41191		0.265865	4.31689		0.244714	1.93192		0.315938	1.2925
0.266255	1.43167		0.266452	1.41429		0.266531	4.31762		0.245328	1.93042		0.316726	1.30591
0.266921	1.43249		0.267119	1.41654		0.267198	4.31881		0.245942	1.92849		0.317515	1.31909
0.267588	1.43327		0.267785	1.41858		0.267864	4.31997		0.246556	1.92813		0.318303	1.33198
0.268254	1.43417		0.268451	1.42092		0.26853	4.32104		0.247169	1.92696		0.319091	1.34422
0.26892	1.43612		0.269117	1.42312		0.269196	4.32283		0.247783	1.92585		0.319879	1.35668
0.269586	1.43857		0.269783	1.42508		0.269862	4.32385		0.248397	1.9251		0.320667	1.36965
0.270252	1.44052		0.270449	1.42722		0.270528	4.32415		0.249011	1.92421		0.321455	1.38161
0.270918	1.44231		0.271115	1.42956		0.271195	4.32489		0.249625	1.92276		0.322243	1.39356
0.271584	1.44463		0.271781	1.43153		0.271861	4.32519		0.250238	1.92129		0.323031	1.40439
0.27225	1.44791		0.272447	1.43394		0.272527	4.32426		0.250852	1.91996		0.32382	1.41669
0.272917	1.4501		0.273113	1.43612		0.273193	4.32336		0.251466	1.91821		0.324608	1.42973
0.273583	1.45183		0.27378	1.43871		0.273859	4.32292		0.25208	1.91632		0.325396	1.44161
0.274249	1.45322		0.274446	1.44159		0.274526	4.3227		0.252694	1.91504		0.326184	1.45416
0.274915	1.45451		0.275112	1.44411		0.275192	4.32267		0.253308	1.91295		0.326972	1.4653
0.275581	1.45615		0.275778	1.44566		0.275858	4.3221		0.253921	1.91153		0.32776	1.47639
0.276247	1.4588		0.276444	1.44783		0.276524	4.32141		0.254535	1.91098		0.328548	1.48635
0.276913	1.46059		0.27711	1.4501		0.27719	4.32156		0.255149	1.91045		0.329337	1.49715
0.277579	1.46086		0.277776	1.45216		0.277857	4.32135		0.255763	1.90983		0.330125	1.50806
0.278245	1.46216		0.278442	1.45461		0.278523	4.32132		0.256377	1.90908		0.330913	1.51852
0.278912	1.46309		0.279108	1.4569		0.279189	4.32104		0.25699	1.90758		0.331701	1.52924
0.279578	1.46377		0.279774	1.45929		0.279855	4.32133		0.257604	1.90593		0.332489	1.53888
0.280244	1.4648		0.280441	1.46195		0.280521	4.32199		0.258218	1.90512		0.333277	1.54792
0.28091	1.46651		0.281107	1.46467		0.281187	4.32266		0.258832	1.90472		0.334065	1.55701
0.281576	1.46808		0.281773	1.46662		0.281854	4.32286		0.259446	1.90436		0.334853	1.56614
0.282242	1.46977		0.282439	1.46793		0.28252	4.32321		0.26006	1.90398		0.335642	1.57603
0.282908	1.47195		0.283105	1.46982		0.283186	4.32254		0.260673	1.9031		0.33643	1.58602
0.283574	1.47404		0.283771	1.47226		0.283852	4.32206		0.261287	1.90221		0.337218	1.59475
0.28424	1.47567		0.284437	1.47395		0.284518	4.32174		0.261901	1.9011		0.338006	1.6034
0.284907	1.47685		0.285103	1.47597		0.285185	4.32072		0.262515	1.90012		0.338794	1.61278
0.285573	1.47789		0.285769	1.47834		0.285851	4.31947		0.263129	1.89887		0.339582	1.6217
0.286239	1.48012		0.286435	1.48025		0.286517	4.31799		0.263742	1.89925		0.34037	1.63119
0.286905	1.48259		0.287102	1.48288		0.287183	4.31619		0.264356	1.89824		0.341159	1.6403
0.287571	1.48345		0.287768	1.48507		0.287849	4.31534		0.26497	1.89663		0.341947	1.64896
0.288237	1.48523		0.288434	1.48651		0.288516	4.31391		0.265584	1.89558		0.342735	1.65803
0.288903	1.48693		0.2891	1.489		0.289182	4.31205		0.266198	1.89463		0.343523	1.66581
0.289569	1.48912		0.289766	1.49095		0.289848	4.31035		0.266812	1.89369		0.344311	1.67344
0.290235	1.48978		0.290432	1.49237		0.290514	4.30899		0.267425	1.89242		0.345099	1.68291
0.290902	1.48993		0.291098	1.49515		0.29118	4.30751		0.268039	1.89087		0.345887	1.69216
0.291568	1.49127		0.291764	1.49775		0.291846	4.30599		0.268653	1.88972		0.346675	1.70116
0.292234	1.49187		0.29243	1.50049		0.292513	4.30381		0.269267	1.88893		0.347464	1.70817
0.2929	1.49254		0.293096	1.50343		0.293179	4.30162		0.269881	1.88809		0.348252	1.71525
0.293566	1.49398		0.293763	1.50514		0.293845	4.29982		0.270494	1.88707		0.34904	1.72427
0.294232	1.49467		0.294429	1.50715		0.294511	4.29787		0.271108	1.88629		0.349828	1.73304
0.294898	1.4955		0.295095	1.50913		0.295177	4.29549		0.271722	1.8847		0.350616	1.74153
0.295564	1.49603		0.295761	1.51046		0.295844	4.29294		0.272336	1.88314		0.351404	1.74964
0.296231	1.49749		0.296427	1.51174		0.29651	4.29088		0.27295	1.88176		0.352192	1.75724
0.296897	1.49852		0.297093	1.51372		0.297176	4.28898		0.273564	1.88042		0.352981	1.76469
0.297563	1.49916		0.297759	1.51614		0.297842	4.28749		0.274177	1.87939		0.353769	1.77236
0.298229	1.50055		0.298425	1.5185		0.298508	4.285		0.274791	1.87867		0.354557	1.77925
0.298895	1.50129		0.299091	1.52107		0.299174	4.28288		0.275405	1.87775		0.355345	1.7868
0.299561	1.50125		0.299757	1.52318		0.299841	4.28084		0.276019	1.87662		0.356133	1.79391
0.300227	1.50202		0.300424	1.52592		0.300507	4.27899		0.276633	1.87542		0.356921	1.80106
0.300893	1.50298		0.30109	1.52838		0.301173	4.2762		0.277246	1.87448		0.357709	1.80695
0.301559	1.50364		0.301756	1.53049		0.301839	4.27316		0.27786	1.8742		0.358497	1.81262
0.302226	1.50462		0.302422	1.53249		0.302505	4.26933		0.278474	1.87407		0.359286	1.81925
0.302892	1.50538		0.303088	1.5344		0.303172	4.26682		0.279088	1.87328		0.360074	1.82566
0.303558	1.50491		0.303754	1.53642		0.303838	4.2638		0.279702	1.87209		0.360862	1.83209
0.304224	1.50483		0.30442	1.53854		0.304504	4.26108		0.280316	1.87173		0.36165	1.83768
0.30489	1.50617		0.305086	1.54015		0.30517	4.25754		0.280929	1.87148		0.362438	1.84313
0.305556	1.50701		0.305752	1.54138		0.305836	4.25488		0.281543	1.86962		0.363226	1.84914
0.306222	1.50688		0.306418	1.54278		0.306503	4.25185		0.282157	1.86763		0.364014	1.85375
0.306888	1.50707		0.307085	1.54487		0.307169	4.24945		0.282771	1.86658		0.364803	1.85897
0.307554	1.50852		0.307751	1.54634		0.307835	4.24671		0.283385	1.86595		0.365591	1.86401
0.308221	1.50906		0.308417	1.54803		0.308501	4.24335		0.283998	1.86528		0.366379	1.87022
0.308887	1.51075		0.309083	1.5504		0.309167	4.2405		0.284612	1.8647		0.367167	1.87561
0.309553	1.51128		0.309749	1.55244		0.309833	4.2384		0.285226	1.86397		0.367955	1.88012
0.310219	1.51256		0.310415	1.55383		0.3105	4.2339		0.28584	1.86291		0.368743	1.88506
0.310885	1.51261		0.311081	1.55521		0.311166	4.23125		0.286454	1.86281		0.369531	1.88992
0.311551	1.51382		0.311747	1.55629		0.311832	4.22834		0.287068	1.86298		0.370319	1.89511
0.312217	1.51456		0.312413	1.55738		0.312498	4.22439		0.287681	1.86237		0.371108	1.90065
0.312883	1.51532		0.313079	1.55909		0.313164	4.22088		0.288295	1.86114		0.371896	1.90671
0.313549	1.51675		0.313745	1.56053		0.313831	4.21644		0.288909	1.8602		0.372684	1.91155
0.314216	1.51772		0.314412	1.5616		0.314497	4.21333		0.289523	1.85914		0.373472	1.91604
0.314882	1.51869		0.315078	1.56208		0.315163	4.2091		0.290137	1.85753		0.37426	1.92068
0.315548	1.5194		0.315744	1.56317		0.315829	4.20497		0.29075	1.8564		0.375048	1.92495
0.316214	1.5199		0.31641	1.56457		0.316495	4.20145		0.291364	1.85596		0.375836	1.92936
0.31688	1.52071		0.317076	1.5658		0.317162	4.19809		0.291978	1.85443		0.376625	1.93298
0.317546	1.52144		0.317742	1.56681		0.317828	4.19398		0.292592	1.85263		0.377413	1.93734
0.318212	1.52186		0.318408	1.56812		0.318494	4.18999		0.293206	1.85149		0.378201	1.94182
0.318878	1.52207		0.319074	1.56916		0.31916	4.18593		0.29382	1.84965		0.378989	1.94561
0.319545	1.52236		0.31974	1.57034		0.319826	4.18236		0.294433	1.84907		0.379777	1.94857
0.320211	1.52284		0.320406	1.57159		0.320492	4.17919		0.295047	1.84761		0.380565	1.95179
0.320877	1.52198		0.321073	1.57339		0.321159	4.17579		0.295661	1.84696		0.381353	1.95575
0.321543	1.52217		0.321739	1.57552		0.321825	4.17327		0.296275	1.84664		0.382141	1.95966
0.322209	1.52322		0.322405	1.57683		0.322491	4.16985		0.296889	1.84588		0.38293	1.96304
0.322875	1.52425		0.323071	1.57843		0.323157	4.16594		0.297502	1.84512		0.383718	1.96559
0.323541	1.52462		0.323737	1.57983		0.323823	4.16156		0.298116	1.84478		0.384506	1.96927
0.324207	1.52563		0.324403	1.58112		0.32449	4.15744		0.29873	1.84462		0.385294	1.9728
0.324873	1.5267		0.325069	1.58212		0.325156	4.15356		0.299344	1.8439		0.386082	1.9759
0.32554	1.52803		0.325735	1.58318		0.325822	4.14941		0.299958	1.84282		0.38687	1.97944
0.326206	1.52822		0.326401	1.58474		0.326488	4.14598		0.300572	1.84277		0.387658	1.9822
0.326872	1.52818		0.327067	1.58641		0.327154	4.14235		0.301185	1.84214		0.388447	1.98474
0.327538	1.52793		0.327734	1.58728		0.32782	4.13864		0.301799	1.84166		0.389235	1.98788
0.328204	1.52782		0.3284	1.58808		0.328487	4.13604		0.302413	1.84161		0.390023	1.99088
0.32887	1.52806		0.329066	1.59029		0.329153	4.13285		0.303027	1.84138		0.390811	1.99448
0.329536	1.52862		0.329732	1.5924		0.329819	4.12889		0.303641	1.84123		0.391599	1.99695
0.330202	1.52877		0.330398	1.59293		0.330485	4.12536		0.304255	1.84121		0.392387	1.99966
0.330868	1.52907		0.331064	1.59299		0.331151	4.12161		0.304868	1.84057		0.393175	2.00196
0.331535	1.52929		0.33173	1.59327		0.331818	4.11831		0.305482	1.83936		0.393963	2.00448
0.332201	1.52975		0.332396	1.59339		0.332484	4.11489		0.306096	1.83892		0.394752	2.00673
0.332867	1.5306		0.333062	1.59403		0.33315	4.11113		0.30671	1.83827		0.39554	2.00965
0.333533	1.5314		0.333728	1.59367		0.333816	4.10754		0.307324	1.83739		0.396328	2.0115
0.334199	1.53194		0.334395	1.59373		0.334482	4.1039		0.307937	1.8369		0.397116	2.01324
0.334865	1.53192		0.335061	1.59366		0.335149	4.10019		0.308551	1.8359		0.397904	2.01585
0.335531	1.53206		0.335727	1.59381		0.335815	4.09672		0.309165	1.83436		0.398692	2.01919
0.336197	1.532		0.336393	1.59483		0.336481	4.09201		0.309779	1.83358		0.39948	2.02069
0.336863	1.5319		0.337059	1.59593		0.337147	4.08797		0.310393	1.83353		0.400269	2.0232
0.33753	1.53249		0.337725	1.59677		0.337813	4.08491		0.311006	1.83267		0.401057	2.02491
0.338196	1.532		0.338391	1.59767		0.338479	4.08141		0.31162	1.83169		0.401845	2.02657
0.338862	1.53151		0.339057	1.59915		0.339146	4.07841		0.312234	1.83087		0.402633	2.02747
0.339528	1.53154		0.339723	1.5998		0.339812	4.07442		0.312848	1.82937		0.403421	2.02927
0.340194	1.53187		0.340389	1.59962		0.340478	4.07105		0.313462	1.82915		0.404209	2.03034
0.34086	1.53134		0.341056	1.60034		0.341144	4.06709		0.314076	1.82881		0.404997	2.03113
0.341526	1.53148		0.341722	1.60093		0.34181	4.06332		0.314689	1.82788		0.405785	2.03211
0.342192	1.53168		0.342388	1.60114		0.342477	4.05897		0.315303	1.82675		0.406574	2.03346
0.342859	1.53146		0.343054	1.60096		0.343143	4.05523		0.315917	1.8266		0.407362	2.03405
0.343525	1.53075		0.34372	1.60194		0.343809	4.05157		0.316531	1.82712		0.40815	2.03521
0.344191	1.5298		0.344386	1.60307		0.344475	4.04806		0.317145	1.82726		0.408938	2.03591
0.344857	1.52912		0.345052	1.60376		0.345141	4.04373		0.317759	1.82701		0.409726	2.03621
0.345523	1.52944		0.345718	1.60486		0.345807	4.04047		0.318372	1.82558		0.410514	2.03756
0.346189	1.52997		0.346384	1.60516		0.346474	4.03701		0.318986	1.8252		0.411302	2.03832
0.346855	1.52945		0.34705	1.6056		0.34714	4.03408		0.3196	1.82499		0.412091	2.03833
0.347521	1.52878		0.347717	1.60649		0.347806	4.03018		0.320214	1.82431		0.412879	2.03872
0.348187	1.5287		0.348383	1.60716		0.348472	4.02655		0.320828	1.82346		0.413667	2.03919
0.348854	1.52866		0.349049	1.60801		0.349138	4.02252		0.321441	1.82289		0.414455	2.03946
0.34952	1.52872		0.349715	1.60892		0.349805	4.01872		0.322055	1.82245		0.415243	2.03853
0.350186	1.52831		0.350381	1.60909		0.350471	4.0153		0.322669	1.82185		0.416031	2.03772
0.350852	1.52721		0.351047	1.61082		0.351137	4.01214		0.323283	1.8209		0.416819	2.03788
0.351518	1.52587		0.351713	1.61097		0.351803	4.00951		0.323897	1.82037		0.417607	2.0381
0.352184	1.52562		0.352379	1.61106		0.352469	4.00644		0.324511	1.82074		0.418396	2.03806
0.35285	1.52537		0.353045	1.61109		0.353136	4.00293		0.325124	1.82022		0.419184	2.03787
0.353516	1.52478		0.353711	1.61113		0.353802	3.99915		0.325738	1.81958		0.419972	2.03772
0.354182	1.52473		0.354378	1.61101		0.354468	3.99605		0.326352	1.81956		0.42076	2.03784
0.354849	1.52436		0.355044	1.61056		0.355134	3.9922		0.326966	1.81906		0.421548	2.03801
0.355515	1.52335		0.35571	1.61066		0.3558	3.98843		0.32758	1.81906		0.422336	2.03762
0.356181	1.52198		0.356376	1.6106		0.356466	3.98545		0.328193	1.81903		0.423124	2.03786
0.356847	1.52139		0.357042	1.6107		0.357133	3.98343		0.328807	1.81845		0.423913	2.03708
0.357513	1.52053		0.357708	1.61089		0.357799	3.98027		0.329421	1.81763		0.424701	2.03614
0.358179	1.52032		0.358374	1.61193		0.358465	3.97668		0.330035	1.81637		0.425489	2.03666
0.358845	1.51906		0.35904	1.61274		0.359131	3.97302		0.330649	1.81559		0.426277	2.03585
0.359511	1.51896		0.359706	1.6126		0.359797	3.96907		0.331263	1.81477		0.427065	2.0356
0.360178	1.51918		0.360372	1.6128		0.360464	3.96531		0.331876	1.81306		0.427853	2.03473
0.360844	1.5193		0.361039	1.61339		0.36113	3.96178		0.33249	1.81222		0.428641	2.03358
0.36151	1.51874		0.361705	1.61453		0.361796	3.95804		0.333104	1.8118		0.429429	2.03286
0.362176	1.51789		0.362371	1.61451		0.362462	3.95577		0.333718	1.81194		0.430218	2.03185
0.362842	1.51651		0.363037	1.61454		0.363128	3.9527		0.334332	1.81082		0.431006	2.03098
0.363508	1.51517		0.363703	1.61579		0.363795	3.95006		0.334945	1.80915		0.431794	2.02952
0.364174	1.51404		0.364369	1.6171		0.364461	3.9473		0.335559	1.80789		0.432582	2.02827
0.36484	1.51301		0.365035	1.61698		0.365127	3.94339		0.336173	1.80639		0.43337	2.02805
0.365506	1.51134		0.365701	1.61773		0.365793	3.93955		0.336787	1.80513		0.434158	2.02787
0.366173	1.51096		0.366367	1.61783		0.366459	3.93572		0.337401	1.8041		0.434946	2.02603
0.366839	1.51046		0.367033	1.61754		0.367125	3.93163		0.338015	1.80341		0.435735	2.0244
0.367505	1.50968		0.3677	1.61717		0.367792	3.92844		0.338628	1.80293		0.436523	2.02462
0.368171	1.50985		0.368366	1.61763		0.368458	3.92478		0.339242	1.80255		0.437311	2.02327
0.368837	1.50937		0.369032	1.61747		0.369124	3.92105		0.339856	1.80219		0.438099	2.02218
0.369503	1.50956		0.369698	1.61734		0.36979	3.91781		0.34047	1.80159		0.438887	2.02134
0.370169	1.50998		0.370364	1.61669		0.370456	3.91415		0.341084	1.80095		0.439675	2.02156
0.370835	1.50951		0.37103	1.61606		0.371123	3.90997		0.341697	1.80061		0.440463	2.02077
0.371501	1.50931		0.371696	1.61651		0.371789	3.90644		0.342311	1.80005		0.441251	2.02022
0.372168	1.50883		0.372362	1.61668		0.372455	3.90307		0.342925	1.8005		0.44204	2.01942
0.372834	1.50771		0.373028	1.6185		0.373121	3.89973		0.343539	1.79979		0.442828	2.01831
0.3735	1.50631		0.373694	1.61894		0.373787	3.89613		0.344153	1.79923		0.443616	2.01702
0.374166	1.50595		0.374361	1.61895		0.374453	3.89356		0.344767	1.79852		0.444404	2.01609
0.374832	1.50447		0.375027	1.61898		0.37512	3.89028		0.34538	1.79764		0.445192	2.01593
0.375498	1.50292		0.375693	1.61905		0.375786	3.88667		0.345994	1.79743		0.44598	2.01458
0.376164	1.50262		0.376359	1.61941		0.376452	3.88272		0.346608	1.79715		0.446768	2.01357
0.37683	1.50237		0.377025	1.61939		0.377118	3.87855		0.347222	1.79598		0.447556	2.01248
0.377496	1.50235		0.377691	1.61983		0.377784	3.87468		0.347836	1.79478		0.448345	2.01057
0.378163	1.50164		0.378357	1.62033		0.378451	3.87122		0.348449	1.79406		0.449133	2.00964
0.378829	1.50132		0.379023	1.62027		0.379117	3.86709		0.349063	1.79341		0.449921	2.00951
0.379495	1.49981		0.379689	1.62008		0.379783	3.86323		0.349677	1.79224		0.450709	2.00861
0.380161	1.49872		0.380355	1.6206		0.380449	3.85921		0.350291	1.79119		0.451497	2.00748
0.380827	1.4982		0.381021	1.62097		0.381115	3.85548		0.350905	1.78955		0.452285	2.00685
0.381493	1.49788		0.381688	1.6211		0.381782	3.85195		0.351519	1.78917		0.453073	2.00689
0.382159	1.49641		0.382354	1.62046		0.382448	3.8484		0.352132	1.7887		0.453862	2.00552
0.382825	1.49521		0.38302	1.61987		0.383114	3.84531		0.352746	1.78802		0.45465	2.00552
0.383492	1.49461		0.383686	1.62077		0.38378	3.84156		0.35336	1.78747		0.455438	2.00465
0.384158	1.49402		0.384352	1.62003		0.384446	3.83811		0.353974	1.7869		0.456226	2.0043
0.384824	1.49342		0.385018	1.62021		0.385112	3.83439		0.354588	1.78627		0.457014	2.00306
0.38549	1.49269		0.385684	1.62051		0.385779	3.83085		0.355201	1.78557		0.457802	2.00154
0.386156	1.49213		0.38635	1.62047		0.386445	3.82694		0.355815	1.78483		0.45859	2.00078
0.386822	1.49188		0.387016	1.61975		0.387111	3.82246		0.356429	1.7845		0.459379	1.99889
0.387488	1.49128		0.387682	1.61977		0.387777	3.81816		0.357043	1.7843		0.460167	1.99734
0.388154	1.49063		0.388349	1.61992		0.388443	3.81453		0.357657	1.78316		0.460955	1.99584
0.38882	1.49032		0.389015	1.61929		0.38911	3.81114		0.358271	1.78362		0.461743	1.99416
0.389487	1.48935		0.389681	1.61878		0.389776	3.80688		0.358884	1.78268		0.462531	1.99221
0.390153	1.48833		0.390347	1.61839		0.390442	3.80245		0.359498	1.78295		0.463319	1.99002
0.390819	1.48717		0.391013	1.61737		0.391108	3.79847		0.360112	1.78343		0.464107	1.98793
0.391485	1.48636		0.391679	1.61579		0.391774	3.79474		0.360726	1.78344		0.464895	1.98639
0.392151	1.48533		0.392345	1.61479		0.39244	3.79079		0.36134	1.7828		0.465684	1.98556
0.392817	1.48438		0.393011	1.61332		0.393107	3.78665		0.361953	1.78251		0.466472	1.98366
0.393483	1.48371		0.393677	1.61305		0.393773	3.78253		0.362567	1.78271		0.46726	1.98185
0.394149	1.48342		0.394343	1.61115		0.394439	3.77856		0.363181	1.78274		0.468048	1.98057
0.394815	1.48378		0.39501	1.60965		0.395105	3.7735		0.363795	1.7824		0.468836	1.98037
0.395482	1.48357		0.395676	1.60827		0.395771	3.76849		0.364409	1.78185		0.469624	1.98003
0.396148	1.48309		0.396342	1.60761		0.396438	3.7642		0.365023	1.78178		0.470412	1.97875
0.396814	1.48282		0.397008	1.60583		0.397104	3.75966		0.365636	1.78078		0.4712	1.9775
0.39748	1.48316		0.397674	1.60476		0.39777	3.75551		0.36625	1.78133		0.471989	1.97642
0.398146	1.48375		0.39834	1.60495		0.398436	3.75146		0.366864	1.78063		0.472777	1.97616
0.398812	1.48386		0.399006	1.60328		0.399102	3.7477		0.367478	1.78042		0.473565	1.97558
0.399478	1.48328		0.399672	1.60202		0.399769	3.7444		0.368092	1.78071		0.474353	1.97407
0.400144	1.48229		0.400338	1.60125		0.400435	3.74102		0.368705	1.78109		0.475141	1.97311
0.40081	1.48194		0.401004	1.60071		0.401101	3.73754		0.369319	1.78143		0.475929	1.97181
0.401477	1.48054		0.401671	1.6008		0.401767	3.7344		0.369933	1.78109		0.476717	1.97001
0.402143	1.47846		0.402337	1.60041		0.402433	3.731		0.370547	1.78015		0.477506	1.96856
0.402809	1.47704		0.403003	1.59922		0.403099	3.72741		0.371161	1.77913		0.478294	1.96687
0.403475	1.47653		0.403669	1.5985		0.403766	3.7241		0.371775	1.77844		0.479082	1.96552
0.404141	1.47585		0.404335	1.59755		0.404432	3.72082		0.372388	1.7786		0.47987	1.96469
0.404807	1.47474		0.405001	1.59643		0.405098	3.71643		0.373002	1.7787		0.480658	1.96323
0.405473	1.4738		0.405667	1.59524		0.405764	3.71234		0.373616	1.77806		0.481446	1.96198
0.406139	1.47298		0.406333	1.59387		0.40643	3.70856		0.37423	1.7776		0.482234	1.96
0.406806	1.47256		0.406999	1.59268		0.407097	3.70424		0.374844	1.77753		0.483023	1.95764
0.407472	1.47118		0.407665	1.5921		0.407763	3.69964		0.375457	1.77718		0.483811	1.95628
0.408138	1.4703		0.408332	1.59104		0.408429	3.69527		0.376071	1.77676		0.484599	1.95496
0.408804	1.46962		0.408998	1.59085		0.409095	3.69097		0.376685	1.77684		0.485387	1.95421
0.40947	1.46862		0.409664	1.59072		0.409761	3.68712		0.377299	1.77726		0.486175	1.95308
0.410136	1.46889		0.41033	1.58933		0.410427	3.68374		0.377913	1.77802		0.486963	1.95128
0.410802	1.46757		0.410996	1.58765		0.411094	3.68103		0.378527	1.77861		0.487751	1.94972
0.411468	1.46697		0.411662	1.58634		0.41176	3.67806		0.37914	1.77864		0.488539	1.94811
0.412134	1.46592		0.412328	1.58533		0.412426	3.67492		0.379754	1.77852		0.489328	1.94643
0.412801	1.46572		0.412994	1.58458		0.413092	3.67185		0.380368	1.77855		0.490116	1.94515
0.413467	1.46609		0.41366	1.58377		0.413758	3.66825		0.380982	1.77856		0.490904	1.94404
0.414133	1.46564		0.414326	1.58202		0.414425	3.66397		0.381596	1.77776		0.491692	1.94263
0.414799	1.46429		0.414993	1.5809		0.415091	3.66136		0.38221	1.77772		0.49248	1.94031
0.415465	1.4645		0.415659	1.58049		0.415757	3.65824		0.382823	1.77843		0.493268	1.93819
0.416131	1.46431		0.416325	1.58005		0.416423	3.65483		0.383437	1.7786		0.494056	1.93613
0.416797	1.46301		0.416991	1.579		0.417089	3.65081		0.384051	1.77912		0.494844	1.93515
0.417463	1.46248		0.417657	1.5782		0.417756	3.64724		0.384665	1.77971		0.495633	1.93392
0.418129	1.46182		0.418323	1.57691		0.418422	3.64345		0.385279	1.77959		0.496421	1.93235
0.418796	1.46171		0.418989	1.57539		0.419088	3.64032		0.385892	1.77934		0.497209	1.93141
0.419462	1.46007		0.419655	1.57421		0.419754	3.63744		0.386506	1.77927		0.497997	1.93083
0.420128	1.45905		0.420321	1.57319		0.42042	3.63562		0.38712	1.77933		0.498785	1.92969
0.420794	1.45914		0.420987	1.57188		0.421086	3.63228		0.387734	1.77941		0.499573	1.92861
0.42146	1.45917		0.421654	1.57031		0.421753	3.62898		0.388348	1.77947		0.500361	1.92767
0.422126	1.45854		0.42232	1.56862		0.422419	3.62675		0.388961	1.78002		0.50115	1.92611
0.422792	1.45838		0.422986	1.56802		0.423085	3.62409		0.389575	1.78054		0.501938	1.92422
0.423458	1.45792		0.423652	1.56757		0.423751	3.62096		0.390189	1.7809		0.502726	1.92226
0.424124	1.45805		0.424318	1.56649		0.424417	3.6175		0.390803	1.78023		0.503514	1.92134
0.424791	1.45671		0.424984	1.56599		0.425084	3.61433		0.391417	1.77904		0.504302	1.92128
0.425457	1.45643		0.42565	1.56525		0.42575	3.61252		0.392031	1.7793		0.50509	1.92039
0.426123	1.45481		0.426316	1.5643		0.426416	3.61024		0.392644	1.77912		0.505878	1.91951
0.426789	1.45356		0.426982	1.56298		0.427082	3.60768		0.393258	1.77865		0.506666	1.91831
0.427455	1.45291		0.427648	1.56183		0.427748	3.60538		0.393872	1.7782		0.507455	1.91755
0.428121	1.45068		0.428315	1.56035		0.428415	3.60433		0.394486	1.77821		0.508243	1.9159
0.428787	1.45038		0.428981	1.55888		0.429081	3.60218		0.3951	1.77834		0.509031	1.91371
0.429453	1.44996		0.429647	1.55765		0.429747	3.59938		0.395714	1.77784		0.509819	1.91209
0.43012	1.4494		0.430313	1.55655		0.430413	3.59633		0.396327	1.77725		0.510607	1.91021
0.430786	1.44828		0.430979	1.55441		0.431079	3.59404		0.396941	1.77717		0.511395	1.90898
0.431452	1.44568		0.431645	1.55274		0.431745	3.59183		0.397555	1.77697		0.512183	1.90793
0.432118	1.44415		0.432311	1.55224		0.432412	3.5893		0.398169	1.77726		0.512972	1.90651
0.432784	1.44206		0.432977	1.55164		0.433078	3.58671		0.398783	1.77786		0.51376	1.90573
0.43345	1.44125		0.433643	1.55095		0.433744	3.58298		0.399396	1.77694		0.514548	1.90447
0.434116	1.44048		0.434309	1.54991		0.43441	3.57956		0.40001	1.77628		0.515336	1.90382
0.434782	1.43966		0.434976	1.54852		0.435076	3.57606		0.400624	1.7756		0.516124	1.90213
0.435448	1.44038		0.435642	1.54745		0.435743	3.57338		0.401238	1.7748		0.516912	1.90064
0.436115	1.4388		0.436308	1.54671		0.436409	3.57162		0.401852	1.77427		0.5177	1.89938
0.436781	1.43723		0.436974	1.54531		0.437075	3.56874		0.402466	1.77402		0.518489	1.89865
0.437447	1.43554		0.43764	1.54423		0.437741	3.566		0.403079	1.77423		0.519277	1.89774
0.438113	1.43436		0.438306	1.54336		0.438407	3.5647		0.403693	1.77494		0.520065	1.89658
0.438779	1.4343		0.438972	1.54254		0.439073	3.56116		0.404307	1.77547		0.520853	1.89498
0.439445	1.43362		0.439638	1.54131		0.43974	3.55848		0.404921	1.77583		0.521641	1.89352
0.440111	1.43172		0.440304	1.54013		0.440406	3.55478		0.405535	1.77576		0.522429	1.89155
0.440777	1.43069		0.44097	1.53832		0.441072	3.55261		0.406148	1.77512		0.523217	1.89027
0.441443	1.42992		0.441637	1.53689		0.441738	3.55062		0.406762	1.77491		0.524005	1.88944
0.44211	1.42895		0.442303	1.53543		0.442404	3.54743		0.407376	1.77526		0.524794	1.88841
0.442776	1.42811		0.442969	1.53386		0.443071	3.54472		0.40799	1.77563		0.525582	1.88752
0.443442	1.42746		0.443635	1.53243		0.443737	3.542		0.408604	1.77608		0.52637	1.88645
0.444108	1.42661		0.444301	1.53162		0.444403	3.5388		0.409218	1.77578		0.527158	1.88621
0.444774	1.42571		0.444967	1.53088		0.445069	3.53584		0.409831	1.77536		0.527946	1.88541
0.44544	1.42491		0.445633	1.52983		0.445735	3.53276		0.410445	1.77503		0.528734	1.88344
0.446106	1.42412		0.446299	1.52804		0.446402	3.52969		0.411059	1.77449		0.529522	1.88296
0.446772	1.42234		0.446965	1.52655		0.447068	3.52706		0.411673	1.77399		0.530311	1.88247
0.447438	1.42125		0.447631	1.52606		0.447734	3.52511		0.412287	1.77361		0.531099	1.88244
0.448105	1.42032		0.448298	1.52522		0.4484	3.52224		0.4129	1.77265		0.531887	1.88188
0.448771	1.41922		0.448964	1.5239		0.449066	3.51941		0.413514	1.77218		0.532675	1.88198
0.449437	1.4177		0.44963	1.52243		0.449732	3.51729		0.414128	1.77182		0.533463	1.88048
0.450103	1.41683		0.450296	1.52111		0.450399	3.51467		0.414742	1.77222		0.534251	1.87895
0.450769	1.41552		0.450962	1.51975		0.451065	3.51219		0.415356	1.77221		0.535039	1.87842
0.451435	1.41378		0.451628	1.51838		0.451731	3.50987		0.41597	1.77134		0.535827	1.87724
0.452101	1.41227		0.452294	1.51716		0.452397	3.50712		0.416583	1.77056		0.536616	1.87572
0.452767	1.41165		0.45296	1.51614		0.453063	3.50521		0.417197	1.7697		0.537404	1.87471
0.453434	1.40997		0.453626	1.51469		0.45373	3.50227		0.417811	1.76934		0.538192	1.8737
0.4541	1.40767		0.454292	1.51388		0.454396	3.49973		0.418425	1.76872		0.53898	1.87264
0.454766	1.406		0.454958	1.51348		0.455062	3.49747		0.419039	1.76813		0.539768	1.87221
0.455432	1.40431		0.455625	1.51253		0.455728	3.49424		0.419652	1.76788		0.540556	1.87237
0.456098	1.40311		0.456291	1.51107		0.456394	3.49216		0.420266	1.76746		0.541344	1.87214
0.456764	1.40086		0.456957	1.5096		0.45706	3.48941		0.42088	1.76676		0.542132	1.87132
0.45743	1.39933		0.457623	1.50806		0.457727	3.48732		0.421494	1.76598		0.542921	1.87012
0.458096	1.39883		0.458289	1.506		0.458393	3.48484		0.422108	1.76554		0.543709	1.86866
0.458762	1.39781		0.458955	1.50437		0.459059	3.48181		0.422722	1.76435		0.544497	1.86726
0.459429	1.39767		0.459621	1.50338		0.459725	3.47954		0.423335	1.76323		0.545285	1.86526
0.460095	1.39689		0.460287	1.50309		0.460391	3.47777		0.423949	1.76362		0.546073	1.86318
0.460761	1.3953		0.460953	1.5031		0.461058	3.47502		0.424563	1.76331		0.546861	1.86116
0.461427	1.39446		0.461619	1.5027		0.461724	3.47153		0.425177	1.76279		0.547649	1.86039
0.462093	1.39302		0.462286	1.50165		0.46239	3.46818		0.425791	1.76219		0.548438	1.85923
0.462759	1.39158		0.462952	1.50105		0.463056	3.46591		0.426404	1.76153		0.549226	1.85789
0.463425	1.39049		0.463618	1.50029		0.463722	3.46383		0.427018	1.76108		0.550014	1.85552
0.464091	1.39001		0.464284	1.49977		0.464389	3.46224		0.427632	1.76063		0.550802	1.85315
0.464757	1.38983		0.46495	1.49889		0.465055	3.45969		0.428246	1.76015		0.55159	1.8512
0.465424	1.38996		0.465616	1.49804		0.465721	3.4568		0.42886	1.7601		0.552378	1.84889
0.46609	1.38946		0.466282	1.49708		0.466387	3.4545		0.429474	1.76012		0.553166	1.84624
0.466756	1.38762		0.466948	1.49663		0.467053	3.45285		0.430087	1.76042		0.553954	1.8442
0.467422	1.38637		0.467614	1.4954		0.467719	3.45116		0.430701	1.76095		0.554743	1.84221
0.468088	1.38564		0.46828	1.4948		0.468386	3.45014		0.431315	1.75987		0.555531	1.83874
0.468754	1.3846		0.468947	1.49269		0.469052	3.44772		0.431929	1.75902		0.556319	1.83613
0.46942	1.384		0.469613	1.49195		0.469718	3.44517		0.432543	1.75874		0.557107	1.83394
0.470086	1.38349		0.470279	1.49137		0.470384	3.44295		0.433156	1.75836		0.557895	1.83115
0.470752	1.38317		0.470945	1.49009		0.47105	3.4408		0.43377	1.75822		0.558683	1.82976
0.471419	1.38184		0.471611	1.48761		0.471717	3.4391		0.434384	1.75845		0.559471	1.82852
0.472085	1.37994		0.472277	1.4858		0.472383	3.43756		0.434998	1.75849		0.56026	1.82746
0.472751	1.37897		0.472943	1.4846		0.473049	3.43609		0.435612	1.75835		0.561048	1.82593
0.473417	1.37885		0.473609	1.48328		0.473715	3.43442		0.436226	1.75806		0.561836	1.8236
0.474083	1.37802		0.474275	1.48246		0.474381	3.43233		0.436839	1.75771		0.562624	1.82158
0.474749	1.37701		0.474941	1.48205		0.475047	3.43044		0.437453	1.75783		0.563412	1.82042
0.475415	1.37589		0.475608	1.48085		0.475714	3.42921		0.438067	1.75725		0.5642	1.81959
0.476081	1.37391		0.476274	1.47965		0.47638	3.42772		0.438681	1.75613		0.564988	1.81778
0.476748	1.372		0.47694	1.47781		0.477046	3.42575		0.439295	1.75614		0.565777	1.81631
0.477414	1.37085		0.477606	1.4759		0.477712	3.42457		0.439908	1.75675		0.566565	1.81493
0.47808	1.36995		0.478272	1.4742		0.478378	3.42363		0.440522	1.75573		0.567353	1.81315
0.478746	1.36833		0.478938	1.47315		0.479045	3.4228		0.441136	1.75503		0.568141	1.81147
0.479412	1.3669		0.479604	1.47189		0.479711	3.42223		0.44175	1.75503		0.568929	1.80982
0.480078	1.36555		0.48027	1.46933		0.480377	3.42113		0.442364	1.7545		0.569717	1.80798
0.480744	1.36435		0.480936	1.46709		0.481043	3.4189		0.442978	1.7535		0.570505	1.80685
0.48141	1.3636		0.481602	1.46538		0.481709	3.4163		0.443591	1.75277		0.571293	1.80622
0.482076	1.36253		0.482269	1.46396		0.482376	3.4143		0.444205	1.75264		0.572082	1.80492
0.482743	1.36157		0.482935	1.46284		0.483042	3.41307		0.444819	1.75272		0.57287	1.80428
0.483409	1.36064		0.483601	1.46087		0.483708	3.41161		0.445433	1.75257		0.573658	1.80336
0.484075	1.35989		0.484267	1.4593		0.484374	3.40946		0.446047	1.75251		0.574446	1.80202
0.484741	1.35926		0.484933	1.45801		0.48504	3.40741		0.44666	1.75287		0.575234	1.80119
0.485407	1.35885		0.485599	1.45719		0.485706	3.40555		0.447274	1.75231		0.576022	1.80003
0.486073	1.35835		0.486265	1.45533		0.486373	3.40438		0.447888	1.75215		0.57681	1.79852
0.486739	1.35796		0.486931	1.45391		0.487039	3.40385		0.448502	1.75179		0.577599	1.79748
0.487405	1.35626		0.487597	1.45113		0.487705	3.40256		0.449116	1.75117		0.578387	1.79618
0.488071	1.35487		0.488263	1.44968		0.488371	3.40092		0.44973	1.75151		0.579175	1.79469
0.488738	1.35402		0.48893	1.44823		0.489037	3.39971		0.450343	1.75115		0.579963	1.79396
0.489404	1.35333		0.489596	1.44703		0.489704	3.39807		0.450957	1.75075		0.580751	1.79366
0.49007	1.35318		0.490262	1.44666		0.49037	3.39589		0.451571	1.75118		0.581539	1.79303
0.490736	1.35233		0.490928	1.44515		0.491036	3.3939		0.452185	1.75175		0.582327	1.79247
0.491402	1.35202		0.491594	1.444		0.491702	3.39213		0.452799	1.75184		0.583115	1.79182
0.492068	1.35161		0.49226	1.44241		0.492368	3.39072		0.453413	1.75212		0.583904	1.79135
0.492734	1.35067		0.492926	1.43975		0.493035	3.38875		0.454026	1.75269		0.584692	1.79091
0.4934	1.35034		0.493592	1.43751		0.493701	3.3876		0.45464	1.75273		0.58548	1.79053
0.494067	1.35004		0.494258	1.43584		0.494367	3.38579		0.455254	1.753		0.586268	1.79032
0.494733	1.34936		0.494924	1.43464		0.495033	3.38342		0.455868	1.75395		0.587056	1.79006
0.495399	1.34794		0.495591	1.4339		0.495699	3.38288		0.456482	1.75466		0.587844	1.7899
0.496065	1.34608		0.496257	1.43171		0.496365	3.38186		0.457095	1.75383		0.588632	1.7894
0.496731	1.34434		0.496923	1.43051		0.497032	3.37944		0.457709	1.75347		0.58942	1.78877
0.497397	1.34257		0.497589	1.4293		0.497698	3.37675		0.458323	1.75366		0.590209	1.78837
0.498063	1.34058		0.498255	1.42744		0.498364	3.37504		0.458937	1.75353		0.590997	1.7879
0.498729	1.339		0.498921	1.42536		0.49903	3.37407		0.459551	1.75357		0.591785	1.78558
0.499395	1.33732		0.499587	1.42409		0.499696	3.37269		0.460164	1.75361		0.592573	1.78421
0.500062	1.33712		0.500253	1.42197		0.500363	3.37165		0.460778	1.75392		0.593361	1.78442
0.500728	1.33545		0.500919	1.42102		0.501029	3.37116		0.461392	1.75412		0.594149	1.7839
0.501394	1.33416		0.501585	1.41918		0.501695	3.36957		0.462006	1.75367		0.594937	1.78289
0.50206	1.33307		0.502252	1.41827		0.502361	3.36786		0.46262	1.75354		0.595726	1.78228
0.502726	1.33196		0.502918	1.41543		0.503027	3.36696		0.463234	1.75256		0.596514	1.78163
0.503392	1.33039		0.503584	1.41368		0.503694	3.36617		0.463847	1.75098		0.597302	1.78025
0.504058	1.32954		0.50425	1.41356		0.50436	3.36572		0.464461	1.75178		0.59809	1.77914
0.504724	1.32846		0.504916	1.4121		0.505026	3.36467		0.465075	1.75199		0.598878	1.77773
0.50539	1.32795		0.505582	1.41063		0.505692	3.36285		0.465689	1.75181		0.599666	1.77608
0.506057	1.32727		0.506248	1.40895		0.506358	3.36185		0.466303	1.7522		0.600454	1.77449
0.506723	1.32618		0.506914	1.4079		0.507024	3.36064		0.466917	1.7529		0.601242	1.77247
0.507389	1.3257		0.50758	1.40613		0.507691	3.36016		0.46753	1.753		0.602031	1.76948
0.508055	1.32433		0.508246	1.40388		0.508357	3.36005		0.468144	1.75283		0.602819	1.76745
0.508721	1.32371		0.508913	1.40195		0.509023	3.35966		0.468758	1.7524		0.603607	1.76587
0.509387	1.32221		0.509579	1.40069		0.509689	3.35855		0.469372	1.75203		0.604395	1.76426
0.510053	1.32192		0.510245	1.4		0.510355	3.35706		0.469986	1.75183		0.605183	1.76174
0.510719	1.32108		0.510911	1.39857		0.511022	3.35635		0.470599	1.75153		0.605971	1.75951
0.511386	1.31924		0.511577	1.39644		0.511688	3.35405		0.471213	1.75242		0.606759	1.75798
0.512052	1.3188		0.512243	1.39533		0.512354	3.3524		0.471827	1.75295		0.607548	1.75642
0.512718	1.31735		0.512909	1.39484		0.51302	3.35025		0.472441	1.75283		0.608336	1.75463
0.513384	1.31579		0.513575	1.39528		0.513686	3.34838		0.473055	1.75144		0.609124	1.75223
0.51405	1.31445		0.514241	1.39495		0.514352	3.34656		0.473669	1.75134		0.609912	1.7498
0.514716	1.31335		0.514907	1.39275		0.515019	3.3449		0.474282	1.75132		0.6107	1.74854
0.515382	1.31241		0.515574	1.3905		0.515685	3.34482		0.474896	1.75113		0.611488	1.74696
0.516048	1.31123		0.51624	1.38891		0.516351	3.34401		0.47551	1.75127		0.612276	1.74517
0.516714	1.31079		0.516906	1.38755		0.517017	3.34305		0.476124	1.75151		0.613065	1.74368
0.517381	1.31092		0.517572	1.38644		0.517683	3.34157		0.476738	1.75127		0.613853	1.74187
0.518047	1.30921		0.518238	1.38483		0.51835	3.33996		0.477351	1.75041		0.614641	1.74059
0.518713	1.30677		0.518904	1.38312		0.519016	3.33933		0.477965	1.74942		0.615429	1.73932
0.519379	1.30597		0.51957	1.38152		0.519682	3.33824		0.478579	1.74896		0.616217	1.73861
0.520045	1.30486		0.520236	1.38101		0.520348	3.33711		0.479193	1.7489		0.617005	1.73776
0.520711	1.30405		0.520902	1.38074		0.521014	3.33507		0.479807	1.74863		0.617793	1.73643
0.521377	1.30291		0.521568	1.37982		0.521681	3.33336		0.480421	1.74879		0.618581	1.73512
0.522043	1.30182		0.522235	1.37872		0.522347	3.33195		0.481034	1.74947		0.61937	1.73384
0.522709	1.29994		0.522901	1.3772		0.523013	3.33006		0.481648	1.74946		0.620158	1.73225
0.523376	1.2985		0.523567	1.37516		0.523679	3.32834		0.482262	1.7492		0.620946	1.73091
0.524042	1.29805		0.524233	1.37377		0.524345	3.32779		0.482876	1.74941		0.621734	1.72951
0.524708	1.29638		0.524899	1.37257		0.525011	3.32748		0.48349	1.74999		0.622522	1.72824
0.525374	1.29509		0.525565	1.37162		0.525678	3.32692		0.484103	1.74981		0.62331	1.72681
0.52604	1.29312		0.526231	1.37173		0.526344	3.32618		0.484717	1.74947		0.624098	1.72538
0.526706	1.29075		0.526897	1.37131		0.52701	3.32497		0.485331	1.74861		0.624887	1.72366
0.527372	1.29014		0.527563	1.36977		0.527676	3.3229		0.485945	1.7478		0.625675	1.72222
0.528038	1.28887		0.528229	1.36865		0.528342	3.32105		0.486559	1.7476		0.626463	1.72117
0.528704	1.28848		0.528896	1.3673		0.529009	3.32035		0.487173	1.74718		0.627251	1.72066
0.529371	1.28723		0.529562	1.36533		0.529675	3.31924		0.487786	1.74669		0.628039	1.71966
0.530037	1.28491		0.530228	1.36404		0.530341	3.31811		0.4884	1.74602		0.628827	1.71869
0.530703	1.28449		0.530894	1.36257		0.531007	3.31802		0.489014	1.7456		0.629615	1.71883
0.531369	1.28313		0.53156	1.36149		0.531673	3.31768		0.489628	1.74554		0.630403	1.71897
0.532035	1.2816		0.532226	1.35998		0.532339	3.3168		0.490242	1.7451		0.631192	1.71783
0.532701	1.28122		0.532892	1.35844		0.533006	3.31534		0.490855	1.74507		0.63198	1.71659
0.533367	1.28005		0.533558	1.3569		0.533672	3.31394		0.491469	1.74426		0.632768	1.71602
0.534033	1.27914		0.534224	1.35533		0.534338	3.31271		0.492083	1.74432		0.633556	1.71535
0.534699	1.27738		0.53489	1.35408		0.535004	3.31109		0.492697	1.74372		0.634344	1.71376
0.535366	1.27496		0.535557	1.35295		0.53567	3.3097		0.493311	1.74318		0.635132	1.71287
0.536032	1.27342		0.536223	1.35232		0.536337	3.30839		0.493925	1.74274		0.63592	1.71102
0.536698	1.27191		0.536889	1.35164		0.537003	3.30691		0.494538	1.74261		0.636708	1.70902
0.537364	1.26975		0.537555	1.35014		0.537669	3.3053		0.495152	1.74261		0.637497	1.70775
0.53803	1.26941		0.538221	1.34894		0.538335	3.304		0.495766	1.74181		0.638285	1.70713
0.538696	1.26807		0.538887	1.34828		0.539001	3.30328		0.49638	1.7412		0.639073	1.70679
0.539362	1.26666		0.539553	1.34739		0.539668	3.30295		0.496994	1.74135		0.639861	1.70647
0.540028	1.26566		0.540219	1.34593		0.540334	3.3024		0.497607	1.74071		0.640649	1.70591
0.540695	1.26407		0.540885	1.3451		0.541	3.3018		0.498221	1.74093		0.641437	1.70487
0.541361	1.26214		0.541551	1.34399		0.541666	3.30062		0.498835	1.74115		0.642225	1.70411
0.542027	1.26102		0.542217	1.34354		0.542332	3.29816		0.499449	1.74116		0.643014	1.70385
0.542693	1.26015		0.542884	1.34243		0.542998	3.29639		0.500063	1.74028		0.643802	1.70293
0.543359	1.25783		0.54355	1.34091		0.543665	3.29541		0.500677	1.73985		0.64459	1.70153
0.544025	1.256		0.544216	1.33924		0.544331	3.29423		0.50129	1.73992		0.645378	1.69986
0.544691	1.25498		0.544882	1.33795		0.544997	3.29346		0.501904	1.73994		0.646166	1.69985
0.545357	1.25371		0.545548	1.338		0.545663	3.29301		0.502518	1.73976		0.646954	1.69914
0.546023	1.25317		0.546214	1.3366		0.546329	3.29287		0.503132	1.7394		0.647742	1.70009
0.54669	1.25248		0.54688	1.33466		0.546996	3.29179		0.503746	1.73861		0.64853	1.69896
0.547356	1.25112		0.547546	1.33254		0.547662	3.29069		0.504359	1.73741		0.649319	1.69707
0.548022	1.24992		0.548212	1.32949		0.548328	3.29042		0.504973	1.73655		0.650107	1.69666
0.548688	1.24917		0.548878	1.32888		0.548994	3.2895		0.505587	1.73597		0.650895	1.69484
0.549354	1.24702		0.549545	1.32785		0.54966	3.28883		0.506201	1.73578		0.651683	1.69332
0.55002	1.24457		0.550211	1.32638		0.550326	3.288		0.506815	1.7357		0.652471	1.69208
0.550686	1.24199		0.550877	1.32506		0.550993	3.28685		0.507429	1.73569		0.653259	1.69045
0.551352	1.24155		0.551543	1.32409		0.551659	3.28589		0.508042	1.73565		0.654047	1.6883
0.552018	1.24089		0.552209	1.32356		0.552325	3.28457		0.508656	1.73513		0.654836	1.68675
0.552685	1.2402		0.552875	1.32284		0.552991	3.28378		0.50927	1.73545		0.655624	1.68503
0.553351	1.23996		0.553541	1.32211		0.553657	3.28313		0.509884	1.73587		0.656412	1.68253
0.554017	1.23988		0.554207	1.3219		0.554324	3.28249		0.510498	1.73612		0.6572	1.68024
0.554683	1.23918		0.554873	1.32067		0.55499	3.28205		0.511111	1.73643		0.657988	1.67868
0.555349	1.23841		0.555539	1.31886		0.555656	3.2818		0.511725	1.73648		0.658776	1.67762
0.556015	1.23746		0.556206	1.31758		0.556322	3.28181		0.512339	1.73587		0.659564	1.67606
0.556681	1.23598		0.556872	1.31645		0.556988	3.28153		0.512953	1.73532		0.660353	1.67417
0.557347	1.23457		0.557538	1.31527		0.557655	3.28136		0.513567	1.73537		0.661141	1.6728
0.558013	1.23357		0.558204	1.31427		0.558321	3.28088		0.514181	1.73489		0.661929	1.67135
0.55868	1.23289		0.55887	1.31366		0.558987	3.28013		0.514794	1.73443		0.662717	1.67038
0.559346	1.23253		0.559536	1.31332		0.559653	3.27926		0.515408	1.73398		0.663505	1.66858
0.560012	1.23175		0.560202	1.31192		0.560319	3.27851		0.516022	1.7329		0.664293	1.66637
0.560678	1.23015		0.560868	1.30998		0.560985	3.27808		0.516636	1.73264		0.665081	1.66422
0.561344	1.22894		0.561534	1.30907		0.561652	3.27778		0.51725	1.73194		0.665869	1.6625
0.56201	1.22801		0.5622	1.30803		0.562318	3.2777		0.517863	1.73161		0.666658	1.66078
0.562676	1.22729		0.562867	1.30607		0.562984	3.27777		0.518477	1.73184		0.667446	1.659
0.563342	1.22634		0.563533	1.3046		0.56365	3.27763		0.519091	1.73133		0.668234	1.65694
0.564009	1.22519		0.564199	1.30435		0.564316	3.2773		0.519705	1.73011		0.669022	1.65535
0.564675	1.22387		0.564865	1.30333		0.564983	3.277		0.520319	1.72917		0.66981	1.65529
0.565341	1.22251		0.565531	1.3017		0.565649	3.27651		0.520933	1.72857		0.670598	1.65401
0.566007	1.22119		0.566197	1.30021		0.566315	3.27637		0.521546	1.72775		0.671386	1.65279
0.566673	1.21993		0.566863	1.29868		0.566981	3.27578		0.52216	1.72673		0.672175	1.6521
0.567339	1.21914		0.567529	1.29745		0.567647	3.27528		0.522774	1.72548		0.672963	1.65102
0.568005	1.21904		0.568195	1.29671		0.568313	3.27532		0.523388	1.72594		0.673751	1.65145
0.568671	1.21878		0.568861	1.29495		0.56898	3.27498		0.524002	1.72561		0.674539	1.65105
0.569337	1.21789		0.569528	1.2925		0.569646	3.27443		0.524615	1.72533		0.675327	1.65119
0.570004	1.21686		0.570194	1.29043		0.570312	3.27408		0.525229	1.72443		0.676115	1.65056
0.57067	1.2165		0.57086	1.28805		0.570978	3.27387		0.525843	1.72366		0.676903	1.64909
0.571336	1.21556		0.571526	1.28702		0.571644	3.27351		0.526457	1.72342		0.677691	1.64785
0.572002	1.21447		0.572192	1.28542		0.572311	3.2729		0.527071	1.72255		0.67848	1.64662
0.572668	1.21322		0.572858	1.28461		0.572977	3.27236		0.527685	1.72142		0.679268	1.64582
0.573334	1.21209		0.573524	1.28319		0.573643	3.27184		0.528298	1.72084		0.680056	1.64484
0.574	1.21091		0.57419	1.28173		0.574309	3.27147		0.528912	1.72088		0.680844	1.64362
0.574666	1.21094		0.574856	1.27988		0.574975	3.2715		0.529526	1.72102		0.681632	1.64284
0.575332	1.2107		0.575522	1.27829		0.575642	3.27207		0.53014	1.72076		0.68242	1.64234
0.575999	1.20987		0.576189	1.27615		0.576308	3.27255		0.530754	1.72036		0.683208	1.64158
0.576665	1.20905		0.576855	1.27492		0.576974	3.27228		0.531367	1.71998		0.683996	1.64009
0.577331	1.20854		0.577521	1.2741		0.57764	3.27196		0.531981	1.71991		0.684785	1.63844
0.577997	1.20756		0.578187	1.27324		0.578306	3.27215		0.532595	1.71891		0.685573	1.63579
0.578663	1.20623		0.578853	1.27219		0.578972	3.27237		0.533209	1.7182		0.686361	1.63427
0.579329	1.20476		0.579519	1.27054		0.579639	3.2727		0.533823	1.71791		0.687149	1.63365
0.579995	1.20355		0.580185	1.26998		0.580305	3.27346		0.534437	1.71731		0.687937	1.63254
0.580661	1.20312		0.580851	1.2701		0.580971	3.27341		0.53505	1.71679		0.688725	1.63125
0.581327	1.20223		0.581517	1.26997		0.581637	3.27323		0.535664	1.71613		0.689513	1.63107
0.581994	1.20033		0.582183	1.26886		0.582303	3.27308		0.536278	1.71559		0.690302	1.63019
0.58266	1.19937		0.58285	1.26804		0.58297	3.27272		0.536892	1.71518		0.69109	1.62906
0.583326	1.19947		0.583516	1.26769		0.583636	3.27279		0.537506	1.71505		0.691878	1.62872
0.583992	1.19902		0.584182	1.26701		0.584302	3.27268		0.538119	1.71506		0.692666	1.62808
0.584658	1.19886		0.584848	1.26662		0.584968	3.27257		0.538733	1.7147		0.693454	1.62767
0.585324	1.1975		0.585514	1.26507		0.585634	3.27218		0.539347	1.71455		0.694242	1.62742
0.58599	1.19638		0.58618	1.26277		0.5863	3.27201		0.539961	1.71405		0.69503	1.62724
0.586656	1.19512		0.586846	1.26122		0.586967	3.27194		0.540575	1.71342		0.695818	1.6269
0.587323	1.19434		0.587512	1.25911		0.587633	3.27162		0.541189	1.71267		0.696607	1.62598
0.587989	1.19315		0.588178	1.25696		0.588299	3.27164		0.541802	1.7127		0.697395	1.62534
0.588655	1.19184		0.588844	1.25566		0.588965	3.27154		0.542416	1.71162		0.698183	1.62471
0.589321	1.19064		0.589511	1.25342		0.589631	3.27151		0.54303	1.71057		0.698971	1.62366
0.589987	1.19009		0.590177	1.25106		0.590298	3.27148		0.543644	1.71006		0.699759	1.62249
0.590653	1.18917		0.590843	1.24984		0.590964	3.27111		0.544258	1.71016		0.700547	1.62119
0.591319	1.18803		0.591509	1.24909		0.59163	3.2714		0.544872	1.71043		0.701335	1.62011
0.591985	1.18713		0.592175	1.24758		0.592296	3.27216		0.545485	1.71059		0.702124	1.61918
0.592651	1.18615		0.592841	1.2458		0.592962	3.27261		0.546099	1.71046		0.702912	1.61862
0.593318	1.18554		0.593507	1.24445		0.593629	3.27369		0.546713	1.70983		0.7037	1.6178
0.593984	1.18449		0.594173	1.24358		0.594295	3.27452		0.547327	1.70913		0.704488	1.61734
0.59465	1.18425		0.594839	1.24174		0.594961	3.27485		0.547941	1.70942		0.705276	1.61755
0.595316	1.18362		0.595505	1.24021		0.595627	3.27513		0.548554	1.71036		0.706064	1.61768
0.595982	1.1828		0.596172	1.23998		0.596293	3.27475		0.549168	1.7105		0.706852	1.61784
0.596648	1.18152		0.596838	1.23937		0.596959	3.27443		0.549782	1.71053		0.70764	1.61619
0.597314	1.18071		0.597504	1.2375		0.597626	3.27445		0.550396	1.7104		0.708429	1.61534
0.59798	1.18095		0.59817	1.23596		0.598292	3.27473		0.55101	1.7098		0.709217	1.61423
0.598646	1.1812		0.598836	1.23496		0.598958	3.27502		0.551623	1.70983		0.710005	1.61406
0.599313	1.18016		0.599502	1.23439		0.599624	3.27544		0.552237	1.71012		0.710793	1.61213
0.599979	1.17966		0.600168	1.23398		0.60029	3.27668		0.552851	1.71054		0.711581	1.61057
0.600645	1.17918		0.600834	1.23261		0.600957	3.27719		0.553465	1.71022		0.712369	1.6106
0.601311	1.1784		0.6015	1.2305		0.601623	3.27729		0.554079	1.71016		0.713157	1.60925
0.601977	1.17785		0.602166	1.22973		0.602289	3.27801		0.554693	1.71052		0.713946	1.6082
0.602643	1.17778		0.602833	1.2302		0.602955	3.27941		0.555306	1.7105		0.714734	1.60698
0.603309	1.17726		0.603499	1.22999		0.603621	3.28046		0.55592	1.71017		0.715522	1.60679
0.603975	1.17672		0.604165	1.22975		0.604288	3.28144		0.556534	1.70924		0.71631	1.60697
0.604641	1.17655		0.604831	1.22917		0.604954	3.28159		0.557148	1.70913		0.717098	1.60607
0.605308	1.17601		0.605497	1.22822		0.60562	3.28212		0.557762	1.70867		0.717886	1.60519
0.605974	1.17558		0.606163	1.22662		0.606286	3.28231		0.558375	1.70822		0.718674	1.60472
0.60664	1.17543		0.606829	1.22572		0.606952	3.28249		0.558989	1.70864		0.719463	1.60437
0.607306	1.17487		0.607495	1.225		0.607618	3.28244		0.559603	1.7086		0.720251	1.60401
0.607972	1.17444		0.608161	1.22419		0.608285	3.28319		0.560217	1.70838		0.721039	1.60363
0.608638	1.17423		0.608827	1.22319		0.608951	3.28456		0.560831	1.709		0.721827	1.60317
0.609304	1.17331		0.609494	1.2224		0.609617	3.28528		0.561445	1.70917		0.722615	1.60271
0.60997	1.17241		0.61016	1.22168		0.610283	3.28663		0.562058	1.709		0.723403	1.60304
0.610637	1.17211		0.610826	1.22097		0.610949	3.28718		0.562672	1.70883		0.724191	1.60303
0.611303	1.17156		0.611492	1.2198		0.611616	3.28786		0.563286	1.70891		0.724979	1.60216
0.611969	1.17097		0.612158	1.21853		0.612282	3.28821		0.5639	1.70914		0.725768	1.60083
0.612635	1.17057		0.612824	1.21723		0.612948	3.2879		0.564514	1.70897		0.726556	1.60024
0.613301	1.16992		0.61349	1.21594		0.613614	3.2881		0.565127	1.70783		0.727344	1.60033
0.613967	1.16902		0.614156	1.21456		0.61428	3.28923		0.565741	1.70782		0.728132	1.59935
0.614633	1.16802		0.614822	1.21326		0.614946	3.29007		0.566355	1.70787		0.72892	1.59799
0.615299	1.16782		0.615488	1.2127		0.615613	3.29177		0.566969	1.70745		0.729708	1.59631
0.615965	1.16766		0.616155	1.21175		0.616279	3.29256		0.567583	1.70707		0.730496	1.59462
0.616632	1.1665		0.616821	1.21144		0.616945	3.29347		0.568197	1.70705		0.731284	1.59308
0.617298	1.1651		0.617487	1.21005		0.617611	3.29527		0.56881	1.70715		0.732073	1.59232
0.617964	1.16389		0.618153	1.2081		0.618277	3.29632		0.569424	1.70701		0.732861	1.59126
0.61863	1.16311		0.618819	1.2066		0.618944	3.29806		0.570038	1.70693		0.733649	1.58948
0.619296	1.16221		0.619485	1.20565		0.61961	3.29959		0.570652	1.70726		0.734437	1.58811
0.619962	1.16146		0.620151	1.20515		0.620276	3.3021		0.571266	1.70662		0.735225	1.5867
0.620628	1.16091		0.620817	1.20544		0.620942	3.30334		0.57188	1.70622		0.736013	1.5856
0.621294	1.16044		0.621483	1.20475		0.621608	3.30487		0.572493	1.70628		0.736801	1.58503
0.62196	1.16023		0.622149	1.20343		0.622275	3.30642		0.573107	1.70714		0.73759	1.58399
0.622627	1.15985		0.622815	1.20342		0.622941	3.30767		0.573721	1.70809		0.738378	1.58351
0.623293	1.15922		0.623482	1.20362		0.623607	3.309		0.574335	1.70805		0.739166	1.58381
0.623959	1.15882		0.624148	1.20265		0.624273	3.31095		0.574949	1.70752		0.739954	1.58352
0.624625	1.15844		0.624814	1.20116		0.624939	3.31252		0.575562	1.70717		0.740742	1.58268
0.625291	1.15775		0.62548	1.1999		0.625605	3.31364		0.576176	1.70797		0.74153	1.58223
0.625957	1.15709		0.626146	1.19879		0.626272	3.31593		0.57679	1.70861		0.742318	1.58208
0.626623	1.15619		0.626812	1.19737		0.626938	3.31742		0.577404	1.70866		0.743106	1.58145
0.627289	1.15481		0.627478	1.19641		0.627604	3.31861		0.578018	1.70795		0.743895	1.58061
0.627955	1.15312		0.628144	1.19591		0.62827	3.31925		0.578632	1.7069		0.744683	1.57977
0.628622	1.15196		0.62881	1.19489		0.628936	3.32082		0.579245	1.70606		0.745471	1.57971
0.629288	1.15147		0.629476	1.19346		0.629603	3.32368		0.579859	1.70553		0.746259	1.57941
0.629954	1.15132		0.630143	1.19256		0.630269	3.32523		0.580473	1.70511		0.747047	1.57912
0.63062	1.15134		0.630809	1.19279		0.630935	3.3265		0.581087	1.70594		0.747835	1.5784
0.631286	1.15069		0.631475	1.19278		0.631601	3.328		0.581701	1.70521		0.748623	1.57947
0.631952	1.14933		0.632141	1.19176		0.632267	3.32971		0.582314	1.70526		0.749412	1.57885
0.632618	1.14878		0.632807	1.19055		0.632933	3.3315		0.582928	1.70492		0.7502	1.57773
0.633284	1.14848		0.633473	1.18958		0.6336	3.33263		0.583542	1.70442		0.750988	1.57719
0.633951	1.14765		0.634139	1.18903		0.634266	3.33437		0.584156	1.70424		0.751776	1.57695
0.634617	1.14721		0.634805	1.18884		0.634932	3.33653		0.58477	1.70435		0.752564	1.57675
0.635283	1.14605		0.635471	1.188		0.635598	3.33936		0.585384	1.70437		0.753352	1.57563
0.635949	1.14415		0.636137	1.18642		0.636264	3.34079		0.585997	1.70421		0.75414	1.57446
0.636615	1.1432		0.636804	1.18531		0.636931	3.34307		0.586611	1.70507		0.754928	1.57403
0.637281	1.14317		0.63747	1.1843		0.637597	3.34637		0.587225	1.70525		0.755717	1.57368
0.637947	1.14258		0.638136	1.18289		0.638263	3.34947		0.587839	1.70645		0.756505	1.57359
0.638613	1.14119		0.638802	1.18134		0.638929	3.35231		0.588453	1.70604		0.757293	1.57395
0.639279	1.1396		0.639468	1.1796		0.639595	3.35417		0.589066	1.70567		0.758081	1.57378
0.639946	1.13867		0.640134	1.17837		0.640262	3.35662		0.58968	1.70612		0.758869	1.57327
0.640612	1.1383		0.6408	1.17766		0.640928	3.36007		0.590294	1.70688		0.759657	1.57266
0.641278	1.13799		0.641466	1.17677		0.641594	3.36242		0.590908	1.70736		0.760445	1.57235
0.641944	1.1375		0.642132	1.17578		0.64226	3.36418		0.591522	1.7076		0.761234	1.5716
0.64261	1.13644		0.642798	1.17496		0.642926	3.36708		0.592136	1.70874		0.762022	1.57046
0.643276	1.13502		0.643465	1.17364		0.643592	3.36901		0.592749	1.70921		0.76281	1.56981
0.643942	1.1343		0.644131	1.17276		0.644259	3.37268		0.593363	1.70931		0.763598	1.56992
0.644608	1.13381		0.644797	1.17202		0.644925	3.37446		0.593977	1.70913		0.764386	1.5693
0.645274	1.13306		0.645463	1.17128		0.645591	3.37726		0.594591	1.70967		0.765174	1.56784
0.645941	1.13309		0.646129	1.17105		0.646257	3.38014		0.595205	1.70942		0.765962	1.56806
0.646607	1.13313		0.646795	1.1694		0.646923	3.38368		0.595818	1.70873		0.766751	1.56783
0.647273	1.13258		0.647461	1.16834		0.64759	3.38614		0.596432	1.70839		0.767539	1.56808
0.647939	1.13125		0.648127	1.16744		0.648256	3.38802		0.597046	1.70827		0.768327	1.56858
0.648605	1.12958		0.648793	1.16581		0.648922	3.39121		0.59766	1.70856		0.769115	1.56893
0.649271	1.12882		0.649459	1.16372		0.649588	3.3942		0.598274	1.70811		0.769903	1.56919
0.649937	1.12816		0.650126	1.16183		0.650254	3.39667		0.598888	1.70799		0.770691	1.56932
0.650603	1.12739		0.650792	1.16018		0.650921	3.39957		0.599501	1.70934		0.771479	1.56962
0.651269	1.12639		0.651458	1.15867		0.651587	3.40388		0.600115	1.70942		0.772267	1.56971
0.651936	1.12492		0.652124	1.15831		0.652253	3.40706		0.600729	1.70955		0.773056	1.56972
0.652602	1.12391		0.65279	1.1579		0.652919	3.40956		0.601343	1.71059		0.773844	1.56953
0.653268	1.12274		0.653456	1.15648		0.653585	3.41179		0.601957	1.71138		0.774632	1.5693
0.653934	1.12086		0.654122	1.1548		0.654251	3.41554		0.60257	1.71102		0.77542	1.56933
0.6546	1.11932		0.654788	1.15366		0.654918	3.41865		0.603184	1.71052		0.776208	1.56877
0.655266	1.11844		0.655454	1.1532		0.655584	3.42149		0.603798	1.71098		0.776996	1.56803
0.655932	1.117		0.65612	1.15226		0.65625	3.42437		0.604412	1.71113		0.777784	1.56736
0.656598	1.11521		0.656787	1.15094		0.656916	3.42715		0.605026	1.7107		0.778572	1.56675
0.657265	1.1144		0.657453	1.1498		0.657582	3.43046		0.60564	1.71153		0.779361	1.56669
0.657931	1.11389		0.658119	1.14931		0.658249	3.43324		0.606253	1.71184		0.780149	1.56608
0.658597	1.11274		0.658785	1.14834		0.658915	3.43637		0.606867	1.71162		0.780937	1.56524
0.659263	1.11147		0.659451	1.14739		0.659581	3.43815		0.607481	1.71123		0.781725	1.56522
0.659929	1.11042		0.660117	1.14684		0.660247	3.44049		0.608095	1.71117		0.782513	1.56515
0.660595	1.11002		0.660783	1.14553		0.660913	3.44457		0.608709	1.71114		0.783301	1.56455
0.661261	1.10969		0.661449	1.14375		0.661579	3.44857		0.609322	1.71146		0.784089	1.56365
0.661927	1.10896		0.662115	1.14285		0.662246	3.45122		0.609936	1.71148		0.784878	1.56327
0.662593	1.10782		0.662781	1.14216		0.662912	3.4539		0.61055	1.71057		0.785666	1.56225
0.66326	1.10658		0.663448	1.1402		0.663578	3.45739		0.611164	1.71013		0.786454	1.56105
0.663926	1.10525		0.664114	1.13742		0.664244	3.46108		0.611778	1.71063		0.787242	1.56058
0.664592	1.10356		0.66478	1.13567		0.66491	3.46445		0.612392	1.7108		0.78803	1.55968
0.665258	1.10245		0.665446	1.13401		0.665577	3.46739		0.613005	1.71133		0.788818	1.55788
0.665924	1.1012		0.666112	1.13209		0.666243	3.4707		0.613619	1.71242		0.789606	1.55777
0.66659	1.09975		0.666778	1.13043		0.666909	3.47393		0.614233	1.71351		0.790394	1.55758
0.667256	1.09829		0.667444	1.12953		0.667575	3.47648		0.614847	1.71353		0.791183	1.55751
0.667922	1.09681		0.66811	1.12877		0.668241	3.47855		0.615461	1.71403		0.791971	1.5576
0.668588	1.09582		0.668776	1.1278		0.668908	3.48095		0.616075	1.71376		0.792759	1.55701
0.669255	1.09504		0.669442	1.12691		0.669574	3.48408		0.616688	1.71387		0.793547	1.55623
0.669921	1.09363		0.670109	1.12646		0.67024	3.48643		0.617302	1.71433		0.794335	1.55531
0.670587	1.09178		0.670775	1.12538		0.670906	3.48764		0.617916	1.71443		0.795123	1.5541
0.671253	1.0901		0.671441	1.12345		0.671572	3.4903		0.61853	1.71471		0.795911	1.55359
0.671919	1.08909		0.672107	1.12205		0.672238	3.49271		0.619144	1.71504		0.7967	1.55379
0.672585	1.08774		0.672773	1.12079		0.672905	3.4962		0.619757	1.71523		0.797488	1.55381
0.673251	1.08588		0.673439	1.11983		0.673571	3.49873		0.620371	1.71567		0.798276	1.55327
0.673917	1.08409		0.674105	1.11857		0.674237	3.50038		0.620985	1.71629		0.799064	1.55255
0.674583	1.08189		0.674771	1.11694		0.674903	3.50224		0.621599	1.7153		0.799852	1.55237
0.67525	1.07992		0.675437	1.11527		0.675569	3.50502		0.622213	1.71529		0.80064	1.55286
0.675916	1.0788		0.676103	1.11382		0.676236	3.50687		0.622827	1.71464		0.801428	1.55218
0.676582	1.07827		0.67677	1.11307		0.676902	3.50929		0.62344	1.71394		0.802216	1.5517
0.677248	1.07747		0.677436	1.11149		0.677568	3.51089		0.624054	1.7134		0.803005	1.55131
0.677914	1.07726		0.678102	1.10993		0.678234	3.51304		0.624668	1.71331		0.803793	1.55035
0.67858	1.07693		0.678768	1.10831		0.6789	3.51533		0.625282	1.71301		0.804581	1.54966
0.679246	1.07554		0.679434	1.10723		0.679567	3.51746		0.625896	1.71237		0.805369	1.54919
0.679912	1.07394		0.6801	1.10602		0.680233	3.51996		0.626509	1.7123		0.806157	1.54849
0.680579	1.0725		0.680766	1.10352		0.680899	3.52195		0.627123	1.71269		0.806945	1.54719
0.681245	1.07186		0.681432	1.10241		0.681565	3.52429		0.627737	1.71315		0.807733	1.5452
0.681911	1.07152		0.682098	1.10168		0.682231	3.52587		0.628351	1.71283		0.808522	1.54344
0.682577	1.07037		0.682764	1.10116		0.682897	3.52815		0.628965	1.71393		0.80931	1.54297
0.683243	1.06882		0.683431	1.09997		0.683564	3.53063		0.629578	1.71527		0.810098	1.54315
0.683909	1.068		0.684097	1.09963		0.68423	3.53147		0.630192	1.71591		0.810886	1.54298
0.684575	1.06741		0.684763	1.09893		0.684896	3.53255		0.630806	1.71562		0.811674	1.54263
0.685241	1.06659		0.685429	1.09759		0.685562	3.53405		0.63142	1.7161		0.812462	1.54201
0.685907	1.06543		0.686095	1.09634		0.686228	3.53532		0.632034	1.71596		0.81325	1.54084
0.686574	1.06405		0.686761	1.09533		0.686895	3.53635		0.632648	1.71507		0.814039	1.53993
0.68724	1.06324		0.687427	1.09416		0.687561	3.53788		0.633261	1.71444		0.814827	1.53892
0.687906	1.06211		0.688093	1.09339		0.688227	3.53946		0.633875	1.71445		0.815615	1.53906
0.688572	1.06054		0.688759	1.09186		0.688893	3.54191		0.634489	1.71436		0.816403	1.53813
0.689238	1.05992		0.689425	1.09055		0.689559	3.54363		0.635103	1.71356		0.817191	1.53801
0.689904	1.05953		0.690092	1.08938		0.690225	3.54488		0.635717	1.71356		0.817979	1.53781
0.69057	1.05835		0.690758	1.08834		0.690892	3.54614		0.63633	1.7143		0.818767	1.53741
0.691236	1.05794		0.691424	1.08785		0.691558	3.54761		0.636944	1.71373		0.819555	1.53702
0.691902	1.05753		0.69209	1.0874		0.692224	3.54887		0.637558	1.7134		0.820344	1.53652
0.692569	1.05689		0.692756	1.08638		0.69289	3.55108		0.638172	1.71406		0.821132	1.53612
0.693235	1.05576		0.693422	1.08565		0.693556	3.55215		0.638786	1.71393		0.82192	1.53621
0.693901	1.05474		0.694088	1.08494		0.694223	3.55303		0.6394	1.71412		0.822708	1.53599
0.694567	1.05414		0.694754	1.08374		0.694889	3.55414		0.640013	1.71498		0.823496	1.53596
0.695233	1.05321		0.69542	1.08199		0.695555	3.55579		0.640627	1.71494		0.824284	1.53556
0.695899	1.05277		0.696086	1.08028		0.696221	3.55744		0.641241	1.71413		0.825072	1.53598
0.696565	1.05238		0.696753	1.07962		0.696887	3.55895		0.641855	1.71403		0.825861	1.53646
0.697231	1.05227		0.697419	1.07862		0.697554	3.56016		0.642469	1.71463		0.826649	1.5355
0.697897	1.0524		0.698085	1.07749		0.69822	3.56126		0.643082	1.7149		0.827437	1.53491
0.698564	1.0523		0.698751	1.07773		0.698886	3.56233		0.643696	1.71549		0.828225	1.53435
0.69923	1.0527		0.699417	1.07774		0.699552	3.5628		0.64431	1.71557		0.829013	1.53598
0.699896	1.05255		0.700083	1.07751		0.700218	3.56395		0.644924	1.71504		0.829801	1.53543
0.700562	1.052		0.700749	1.07629		0.700884	3.56584		0.645538	1.71427		0.830589	1.53505
0.701228	1.05178		0.701415	1.07538		0.701551	3.56769		0.646152	1.71389		0.831377	1.5346
0.701894	1.05171		0.702081	1.07458		0.702217	3.56781		0.646765	1.71275		0.832166	1.5339
0.70256	1.05127		0.702747	1.07381		0.702883	3.56732		0.647379	1.71166		0.832954	1.53326
0.703226	1.05083		0.703413	1.07209		0.703549	3.56781		0.647993	1.7109		0.833742	1.53284
0.703893	1.0508		0.70408	1.07129		0.704215	3.56856		0.648607	1.71056		0.83453	1.53235
0.704559	1.05107		0.704746	1.07103		0.704882	3.56936		0.649221	1.7105		0.835318	1.53149
0.705225	1.05144		0.705412	1.07101		0.705548	3.56983		0.649835	1.71019		0.836106	1.53044
0.705891	1.0519		0.706078	1.07147		0.706214	3.57037		0.650448	1.70934		0.836894	1.52846
0.706557	1.0517		0.706744	1.0705		0.70688	3.57068		0.651062	1.70857		0.837682	1.52759
0.707223	1.05145		0.70741	1.0697		0.707546	3.5716		0.651676	1.7085		0.838471	1.52723
0.707889	1.05165		0.708076	1.06909		0.708212	3.57243		0.65229	1.70814		0.839259	1.52695
0.708555	1.05092		0.708742	1.06864		0.708879	3.57289		0.652904	1.70819		0.840047	1.52598
0.709221	1.05059		0.709408	1.06725		0.709545	3.5739		0.653517	1.70728		0.840835	1.52449
0.709888	1.04972		0.710074	1.06584		0.710211	3.57508		0.654131	1.70646		0.841623	1.52355
0.710554	1.048		0.710741	1.06506		0.710877	3.57606		0.654745	1.70694		0.842411	1.52187
0.71122	1.04608		0.711407	1.06456		0.711543	3.57677		0.655359	1.70714		0.843199	1.52065
0.711886	1.04495		0.712073	1.06461		0.71221	3.57758		0.655973	1.70765		0.843988	1.52031
0.712552	1.04426		0.712739	1.06346		0.712876	3.57782		0.656587	1.70821		0.844776	1.51928
0.713218	1.044		0.713405	1.06356		0.713542	3.578		0.6572	1.7087		0.845564	1.51823
0.713884	1.04377		0.714071	1.0627		0.714208	3.57853		0.657814	1.70911		0.846352	1.51728
0.71455	1.04308		0.714737	1.0619		0.714874	3.57917		0.658428	1.70926		0.84714	1.51662
0.715216	1.04231		0.715403	1.06165		0.715541	3.58026		0.659042	1.71014		0.847928	1.51626
0.715883	1.04179		0.716069	1.06086		0.716207	3.58077		0.659656	1.7108		0.848716	1.51512
0.716549	1.04135		0.716735	1.06103		0.716873	3.58161		0.660269	1.71083		0.849504	1.51315
0.717215	1.04101		0.717402	1.05978		0.717539	3.58244		0.660883	1.71025		0.850293	1.51181
0.717881	1.04101		0.718068	1.05865		0.718205	3.58266		0.661497	1.71081		0.851081	1.51161
0.718547	1.04117		0.718734	1.05825		0.718871	3.5834		0.662111	1.71041		0.851869	1.5115
0.719213	1.04084		0.7194	1.05632		0.719538	3.58418		0.662725	1.71014		0.852657	1.51157
0.719879	1.03962		0.720066	1.0551		0.720204	3.58419		0.663339	1.71017		0.853445	1.51211
0.720545	1.03989		0.720732	1.05456		0.72087	3.58433		0.663952	1.71081		0.854233	1.5121
0.721211	1.03944		0.721398	1.05429		0.721536	3.58359		0.664566	1.71079		0.855021	1.51195
0.721878	1.03901		0.722064	1.05391		0.722202	3.58306		0.66518	1.71015		0.85581	1.51165
0.722544	1.03793		0.72273	1.05329		0.722869	3.58321		0.665794	1.70993		0.856598	1.51127
0.72321	1.03771		0.723396	1.05274		0.723535	3.58286		0.666408	1.70988		0.857386	1.51079
0.723876	1.03712		0.724063	1.05119		0.724201	3.58256		0.667021	1.71008		0.858174	1.51014
0.724542	1.03537		0.724729	1.04857		0.724867	3.58274		0.667635	1.71015		0.858962	1.50952
0.725208	1.03503		0.725395	1.04741		0.725533	3.58209		0.668249	1.71046		0.85975	1.5089
0.725874	1.03447		0.726061	1.04564		0.7262	3.5818		0.668863	1.71125		0.860538	1.50768
0.72654	1.03369		0.726727	1.04436		0.726866	3.58164		0.669477	1.71134		0.861327	1.50629
0.727207	1.03337		0.727393	1.04296		0.727532	3.58153		0.670091	1.71243		0.862115	1.50568
0.727873	1.03274		0.728059	1.0427		0.728198	3.58135		0.670704	1.71289		0.862903	1.50524
0.728539	1.03164		0.728725	1.042		0.728864	3.58013		0.671318	1.7127		0.863691	1.50411
0.729205	1.03062		0.729391	1.04155		0.72953	3.57919		0.671932	1.71211		0.864479	1.50338
0.729871	1.02947		0.730057	1.04045		0.730197	3.57846		0.672546	1.71176		0.865267	1.50414
0.730537	1.02827		0.730724	1.04011		0.730863	3.57745		0.67316	1.71125		0.866055	1.5045
0.731203	1.02679		0.73139	1.03912		0.731529	3.57729		0.673773	1.71094		0.866843	1.50488
0.731869	1.02557		0.732056	1.03763		0.732195	3.57758		0.674387	1.71157		0.867632	1.50527
0.732535	1.02477		0.732722	1.03666		0.732861	3.57819		0.675001	1.71185		0.86842	1.50507
0.733202	1.02432		0.733388	1.03602		0.733528	3.57774		0.675615	1.71168		0.869208	1.50373
0.733868	1.02366		0.734054	1.03463		0.734194	3.57637		0.676229	1.71082		0.869996	1.503
0.734534	1.02278		0.73472	1.03363		0.73486	3.57413		0.676843	1.7104		0.870784	1.50186
0.7352	1.02148		0.735386	1.03233		0.735526	3.57456		0.677456	1.71008		0.871572	1.50111
0.735866	1.02031		0.736052	1.03153		0.736192	3.57415		0.67807	1.70959		0.87236	1.5006
0.736532	1.02015		0.736718	1.03124		0.736858	3.57459		0.678684	1.70994		0.873149	1.50032
0.737198	1.01967		0.737385	1.03049		0.737525	3.57382		0.679298	1.7098		0.873937	1.49962
0.737864	1.01945		0.738051	1.02882		0.738191	3.57294		0.679912	1.71033		0.874725	1.49963
0.73853	1.01728		0.738717	1.02805		0.738857	3.57167		0.680525	1.71105		0.875513	1.49976
0.739197	1.01601		0.739383	1.02715		0.739523	3.57135		0.681139	1.71177		0.876301	1.49915
0.739863	1.01502		0.740049	1.02611		0.740189	3.57135		0.681753	1.71261		0.877089	1.49859
0.740529	1.01278		0.740715	1.02559		0.740856	3.57034		0.682367	1.71293		0.877877	1.49856
0.741195	1.01277		0.741381	1.0246		0.741522	3.57037		0.682981	1.71299		0.878665	1.49847
0.741861	1.01223		0.742047	1.02324		0.742188	3.57005		0.683595	1.71321		0.879454	1.49786
0.742527	1.01146		0.742713	1.02238		0.742854	3.56939		0.684208	1.7144		0.880242	1.49782
0.743193	1.01036		0.743379	1.02127		0.74352	3.56848		0.684822	1.71499		0.88103	1.49844
0.743859	1.01049		0.744046	1.0198		0.744187	3.56746		0.685436	1.71419		0.881818	1.49856
0.744525	1.00972		0.744712	1.01864		0.744853	3.56604		0.68605	1.71413		0.882606	1.49719
0.745192	1.00874		0.745378	1.01694		0.745519	3.5649		0.686664	1.71437		0.883394	1.4971
0.745858	1.0078		0.746044	1.01627		0.746185	3.56368		0.687277	1.7144		0.884182	1.49597
0.746524	1.00648		0.74671	1.01542		0.746851	3.56159		0.687891	1.71394		0.88497	1.49458
0.74719	1.00592		0.747376	1.01491		0.747517	3.5607		0.688505	1.71379		0.885759	1.49456
0.747856	1.00488		0.748042	1.01364		0.748184	3.55958		0.689119	1.71439		0.886547	1.49495
0.748522	1.00406		0.748708	1.0124		0.74885	3.55816		0.689733	1.71502		0.887335	1.49472
0.749188	1.00257		0.749374	1.01102		0.749516	3.55702		0.690347	1.71475		0.888123	1.49435
0.749854	1.00179		0.75004	1.00914		0.750182	3.55558		0.69096	1.71418		0.888911	1.49417
0.750521	1.00064		0.750707	1.00837		0.750848	3.55542		0.691574	1.71446		0.889699	1.49324
0.751187	0.999091		0.751373	1.0076		0.751515	3.55398		0.692188	1.71341		0.890487	1.49291
0.751853	0.998278		0.752039	1.00699		0.752181	3.55262		0.692802	1.71229		0.891276	1.49219
0.752519	0.997729		0.752705	1.00671		0.752847	3.55163		0.693416	1.71221		0.892064	1.49106
0.753185	0.997966		0.753371	1.0053		0.753513	3.55041		0.69403	1.7125		0.892852	1.48982
0.753851	0.996949		0.754037	1.00401		0.754179	3.54886		0.694643	1.71141		0.89364	1.48922
0.754517	0.996439		0.754703	1.00295		0.754845	3.54834		0.695257	1.71134		0.894428	1.48883
0.755183	0.995314		0.755369	1.00172		0.755512	3.54726		0.695871	1.71159		0.895216	1.4884
0.755849	0.995631		0.756035	0.999896		0.756178	3.54648		0.696485	1.71137		0.896004	1.48821
0.756516	0.994878		0.756701	0.998829		0.756844	3.54606		0.697099	1.71087		0.896792	1.48763
0.757182	0.994421		0.757368	0.998597		0.75751	3.54515		0.697712	1.71081		0.897581	1.48804
0.757848	0.99374		0.758034	0.998253		0.758176	3.54441		0.698326	1.71133		0.898369	1.48714
0.758514	0.992102		0.7587	0.997823		0.758843	3.54299		0.69894	1.71174		0.899157	1.48767
0.75918	0.990872		0.759366	0.997461		0.759509	3.54201		0.699554	1.71153		0.899945	1.48759
0.759846	0.990148		0.760032	0.996527		0.760175	3.54149		0.700168	1.71138		0.900733	1.48681
0.760512	0.988371		0.760698	0.995713		0.760841	3.54117		0.700781	1.71066		0.901521	1.48599
0.761178	0.986606		0.761364	0.995109		0.761507	3.53999		0.701395	1.71079		0.902309	1.48662
0.761844	0.986195		0.76203	0.995252		0.762174	3.53928		0.702009	1.71061		0.903098	1.48484
0.762511	0.985349		0.762696	0.995265		0.76284	3.53802		0.702623	1.71109		0.903886	1.48406
0.763177	0.984411		0.763362	0.994642		0.763506	3.53798		0.703237	1.7097		0.904674	1.48342
0.763843	0.983624		0.764029	0.993717		0.764172	3.53756		0.703851	1.7089		0.905462	1.48195
0.764509	0.982388		0.764695	0.992869		0.764838	3.53546		0.704464	1.70822		0.90625	1.48149
0.765175	0.981345		0.765361	0.992139		0.765504	3.53391		0.705078	1.70823		0.907038	1.48259
0.765841	0.980326		0.766027	0.990469		0.766171	3.53219		0.705692	1.70844		0.907826	1.48305
0.766507	0.979345		0.766693	0.989169		0.766837	3.53091		0.706306	1.70829		0.908615	1.48356
0.767173	0.978945		0.767359	0.987818		0.767503	3.53017		0.70692	1.7082		0.909403	1.48375
0.767839	0.978876		0.768025	0.986725		0.768169	3.53021		0.707533	1.70802		0.910191	1.48337
0.768506	0.978221		0.768691	0.986215		0.768835	3.52897		0.708147	1.70809		0.910979	1.48355
0.769172	0.978402		0.769357	0.984501		0.769502	3.52736		0.708761	1.70701		0.911767	1.48352
0.769838	0.977157		0.770023	0.982989		0.770168	3.52491		0.709375	1.70705		0.912555	1.48402
0.770504	0.975736		0.77069	0.982786		0.770834	3.52329		0.709989	1.70662		0.913343	1.4834
0.77117	0.974349		0.771356	0.982105		0.7715	3.52213		0.710603	1.70731		0.914131	1.48276
0.771836	0.973904		0.772022	0.980729		0.772166	3.52078		0.711216	1.708		0.91492	1.48292
0.772502	0.973703		0.772688	0.979656		0.772833	3.51956		0.71183	1.70821		0.915708	1.4828
0.773168	0.973791		0.773354	0.97831		0.773499	3.51715		0.712444	1.70829		0.916496	1.48248
0.773835	0.973853		0.77402	0.977267		0.774165	3.51618		0.713058	1.70811		0.917284	1.48304
0.774501	0.972359		0.774686	0.976952		0.774831	3.51451		0.713672	1.70799		0.918072	1.48341
0.775167	0.971811		0.775352	0.976966		0.775497	3.51294		0.714285	1.70777		0.91886	1.48357
0.775833	0.971056		0.776018	0.976638		0.776163	3.51127		0.714899	1.70686		0.919648	1.48354
0.776499	0.969808		0.776684	0.976937		0.77683	3.50933		0.715513	1.70591		0.920437	1.48368
0.777165	0.968891		0.777351	0.976477		0.777496	3.50873		0.716127	1.70568		0.921225	1.48382
0.777831	0.968691		0.778017	0.974828		0.778162	3.50801		0.716741	1.70532		0.922013	1.48466
0.778497	0.968572		0.778683	0.973111		0.778828	3.50731		0.717355	1.70506		0.922801	1.48574
0.779163	0.96842		0.779349	0.972224		0.779494	3.50602		0.717968	1.70367		0.923589	1.48626
0.77983	0.968251		0.780015	0.971793		0.780161	3.50525		0.718582	1.70386		0.924377	1.48522
0.780496	0.967256		0.780681	0.971189		0.780827	3.50447		0.719196	1.70365		0.925165	1.48488
0.781162	0.967082		0.781347	0.970728		0.781493	3.50354		0.71981	1.70304		0.925953	1.48479
0.781828	0.966793		0.782013	0.969505		0.782159	3.50266		0.720424	1.70247		0.926742	1.48489
0.782494	0.967063		0.782679	0.968918		0.782825	3.50156		0.721038	1.70265		0.92753	1.48473
0.78316	0.966631		0.783345	0.969244		0.783491	3.50042		0.721651	1.70268		0.928318	1.48372
0.783826	0.966167		0.784011	0.968521		0.784158	3.49941		0.722265	1.70189		0.929106	1.48386
0.784492	0.966098		0.784678	0.967117		0.784824	3.49853		0.722879	1.70089		0.929894	1.48355
0.785158	0.965912		0.785344	0.966014		0.78549	3.49773		0.723493	1.70095		0.930682	1.48442
0.785825	0.965706		0.78601	0.965739		0.786156	3.49596		0.724107	1.70177		0.93147	1.48472
0.786491	0.965279		0.786676	0.964853		0.786822	3.49464		0.72472	1.7013		0.932258	1.484
0.787157	0.96404		0.787342	0.963732		0.787489	3.49343		0.725334	1.70217		0.933047	1.48316
0.787823	0.963427		0.788008	0.962518		0.788155	3.49161		0.725948	1.70232		0.933835	1.48226
0.788489	0.963054		0.788674	0.962492		0.788821	3.49087		0.726562	1.70241		0.934623	1.48148
0.789155	0.96144		0.78934	0.962086		0.789487	3.48978		0.727176	1.70163		0.935411	1.48136
0.789821	0.960133		0.790006	0.961617		0.790153	3.48836		0.72779	1.70239		0.936199	1.48007
0.790487	0.959352		0.790672	0.961078		0.79082	3.48788		0.728403	1.70287		0.936987	1.47929
0.791153	0.958834		0.791339	0.959829		0.791486	3.48669		0.729017	1.70259		0.937775	1.47863
0.79182	0.958013		0.792005	0.958602		0.792152	3.48503		0.729631	1.70229		0.938564	1.47813
0.792486	0.95725		0.792671	0.958386		0.792818	3.48415		0.730245	1.70244		0.939352	1.47751
0.793152	0.956703		0.793337	0.957878		0.793484	3.48336		0.730859	1.70206		0.94014	1.47679
0.793818	0.957001		0.794003	0.956916		0.79415	3.4817		0.731472	1.70126		0.940928	1.47646
0.794484	0.957813		0.794669	0.955343		0.794817	3.47985		0.732086	1.70158		0.941716	1.47614
0.79515	0.957653		0.795335	0.954033		0.795483	3.47789		0.7327	1.70191		0.942504	1.47538
0.795816	0.957278		0.796001	0.953809		0.796149	3.47689		0.733314	1.70213		0.943292	1.47489
0.796482	0.956713		0.796667	0.952831		0.796815	3.47581		0.733928	1.70228		0.94408	1.4744
0.797149	0.956007		0.797333	0.952547		0.797481	3.47355		0.734542	1.70065		0.944869	1.47323
0.797815	0.955802		0.798	0.951335		0.798148	3.47155		0.735155	1.69964		0.945657	1.47219
0.798481	0.955398		0.798666	0.949947		0.798814	3.47068		0.735769	1.69914		0.946445	1.47165
0.799147	0.954866		0.799332	0.949486		0.79948	3.46997		0.736383	1.69941		0.947233	1.47114
0.799813	0.953833		0.799998	0.948767		0.800146	3.46908		0.736997	1.69962		0.948021	1.47125
0.800479	0.95181		0.800664	0.949059		0.800812	3.46813		0.737611	1.69986		0.948809	1.47033
0.801145	0.95017		0.80133	0.947884		0.801479	3.46697		0.738224	1.69994		0.949597	1.46973
0.801811	0.948705		0.801996	0.946399		0.802145	3.46589		0.738838	1.69968		0.950386	1.46878
0.802477	0.947604		0.802662	0.946146		0.802811	3.46447		0.739452	1.69945		0.951174	1.46824
0.803144	0.946827		0.803328	0.943522		0.803477	3.46333		0.740066	1.69935		0.951962	1.46838
0.80381	0.946181		0.803994	0.942905		0.804143	3.46235		0.74068	1.69885		0.95275	1.46761
0.804476	0.945787		0.804661	0.941999		0.804809	3.46101		0.741294	1.69816		0.953538	1.46647
0.805142	0.944847		0.805327	0.93965		0.805476	3.4602		0.741907	1.69919		0.954326	1.4658
0.805808	0.943582		0.805993	0.939338		0.806142	3.4593		0.742521	1.69925		0.955114	1.46417
0.806474	0.943121		0.806659	0.938007		0.806808	3.45836		0.743135	1.69952		0.955903	1.46309
0.80714	0.942666		0.807325	0.937057		0.807474	3.45738		0.743749	1.6994		0.956691	1.46179
0.807806	0.942223		0.807991	0.936504		0.80814	3.45614		0.744363	1.69929		0.957479	1.46064
0.808472	0.941719		0.808657	0.934966		0.808807	3.45423		0.744976	1.69928		0.958267	1.46033
0.809139	0.941585		0.809323	0.934603		0.809473	3.45285		0.74559	1.69926		0.959055	1.46036
0.809805	0.941355		0.809989	0.933374		0.810139	3.45203		0.746204	1.69892		0.959843	1.459
0.810471	0.940567		0.810655	0.932875		0.810805	3.45062		0.746818	1.69809		0.960631	1.45805
0.811137	0.938993		0.811322	0.933508		0.811471	3.44891		0.747432	1.69677		0.961419	1.45754
0.811803	0.938104		0.811988	0.933568		0.812137	3.44752		0.748046	1.69565		0.962208	1.4567
0.812469	0.937631		0.812654	0.932763		0.812804	3.44646		0.748659	1.69558		0.962996	1.45666
0.813135	0.937287		0.81332	0.931486		0.81347	3.44484		0.749273	1.6956		0.963784	1.45623
0.813801	0.936884		0.813986	0.930825		0.814136	3.44379		0.749887	1.69608		0.964572	1.45563
0.814467	0.936647		0.814652	0.930394		0.814802	3.44286		0.750501	1.695		0.96536	1.45455
0.815134	0.936258		0.815318	0.92971		0.815468	3.4415		0.751115	1.69531		0.966148	1.45378
0.8158	0.936064		0.815984	0.928872		0.816135	3.43921		0.751728	1.69579		0.966936	1.45253
0.816466	0.93527		0.81665	0.927915		0.816801	3.43759		0.752342	1.69554		0.967725	1.45128
0.817132	0.934574		0.817316	0.927085		0.817467	3.43679		0.752956	1.69537		0.968513	1.45009
0.817798	0.933231		0.817983	0.926625		0.818133	3.43465		0.75357	1.69573		0.969301	1.44853
0.818464	0.932291		0.818649	0.925926		0.818799	3.43236		0.754184	1.69574		0.970089	1.44709
0.81913	0.931244		0.819315	0.924475		0.819466	3.43109		0.754798	1.69598		0.970877	1.44643
0.819796	0.930179		0.819981	0.923499		0.820132	3.43064		0.755411	1.69617		0.971665	1.44618
0.820463	0.930253		0.820647	0.922672		0.820798	3.42931		0.756025	1.69612		0.972453	1.44568
0.821129	0.929998		0.821313	0.921963		0.821464	3.42867		0.756639	1.69609		0.973241	1.44457
0.821795	0.929797		0.821979	0.920775		0.82213	3.42774		0.757253	1.69597		0.97403	1.44393
0.822461	0.929871		0.822645	0.91998		0.822796	3.42594		0.757867	1.69576		0.974818	1.4432
0.823127	0.929255		0.823311	0.918834		0.823463	3.42375		0.75848	1.69519		0.975606	1.44232
0.823793	0.92868		0.823977	0.917469		0.824129	3.42201		0.759094	1.69598		0.976394	1.44204
0.824459	0.928096		0.824644	0.917498		0.824795	3.41973		0.759708	1.69561		0.977182	1.44145
0.825125	0.927646		0.82531	0.917247		0.825461	3.41796		0.760322	1.69638		0.97797	1.44147
0.825791	0.926691		0.825976	0.915894		0.826127	3.41721		0.760936	1.69563		0.978758	1.44077
0.826458	0.925944		0.826642	0.91411		0.826794	3.41563		0.76155	1.69463		0.979546	1.44017
0.827124	0.924003		0.827308	0.912977		0.82746	3.41353		0.762163	1.69351		0.980335	1.43969
0.82779	0.922443		0.827974	0.91231		0.828126	3.41217		0.762777	1.69295		0.981123	1.4387
0.828456	0.921955		0.82864	0.911805		0.828792	3.41167		0.763391	1.69227		0.981911	1.43707
0.829122	0.921263		0.829306	0.910688		0.829458	3.41101		0.764005	1.69216		0.982699	1.43658
0.829788	0.920981		0.829972	0.909868		0.830124	3.40915		0.764619	1.69279		0.983487	1.4351
0.830454	0.920956		0.830638	0.909559		0.830791	3.40763		0.765233	1.6926		0.984275	1.43391
0.83112	0.919752		0.831305	0.90904		0.831457	3.40641		0.765846	1.69232		0.985063	1.43216
0.831786	0.919113		0.831971	0.908942		0.832123	3.40588		0.76646	1.69195		0.985852	1.43095
0.832453	0.918323		0.832637	0.908829		0.832789	3.40432		0.767074	1.69194		0.98664	1.4303
0.833119	0.918385		0.833303	0.908304		0.833455	3.40184		0.767688	1.69242		0.987428	1.43004
0.833785	0.918181		0.833969	0.907446		0.834122	3.40044		0.768302	1.69249		0.988216	1.42911
0.834451	0.918026		0.834635	0.906356		0.834788	3.39936		0.768915	1.69214		0.989004	1.42842
0.835117	0.91777		0.835301	0.905786		0.835454	3.39874		0.769529	1.69214		0.989792	1.42731
0.835783	0.916414		0.835967	0.905785		0.83612	3.39741		0.770143	1.69194		0.99058	1.42586
0.836449	0.915345		0.836633	0.90622		0.836786	3.39615		0.770757	1.69204		0.991368	1.42412
0.837115	0.913901		0.837299	0.90668		0.837453	3.39444		0.771371	1.69192		0.992157	1.42271
0.837781	0.914148		0.837966	0.907404		0.838119	3.39343		0.771985	1.69226		0.992945	1.42232
0.838448	0.91365		0.838632	0.907186		0.838785	3.39188		0.772598	1.69297		0.993733	1.42138
0.839114	0.912715		0.839298	0.907501		0.839451	3.39031		0.773212	1.69327		0.994521	1.42021
0.83978	0.911652		0.839964	0.908074		0.840117	3.38898		0.773826	1.69383		0.995309	1.41967
0.840446	0.9114		0.84063	0.906708		0.840783	3.3876		0.77444	1.6947		0.996097	1.41914
0.841112	0.911494		0.841296	0.906928		0.84145	3.38656		0.775054	1.69364		0.996885	1.41859
0.841778	0.909984		0.841962	0.905828		0.842116	3.38607		0.775667	1.69278		0.997674	1.41806
0.842444	0.909817		0.842628	0.905269		0.842782	3.38479		0.776281	1.69263		0.998462	1.41755
0.84311	0.910058		0.843294	0.90518		0.843448	3.38293		0.776895	1.69279		0.99925	1.41648
0.843777	0.910678		0.84396	0.903162		0.844114	3.38235		0.777509	1.69269		1.00004	1.41632
0.844443	0.910219		0.844627	0.902969		0.844781	3.38216		0.778123	1.69193		1.00083	1.41615
0.845109	0.908289		0.845293	0.903245		0.845447	3.38151		0.778736	1.69174		1.00161	1.41593
0.845775	0.908		0.845959	0.902321		0.846113	3.38046		0.77935	1.69203		1.0024	1.41552
0.846441	0.907609		0.846625	0.901306		0.846779	3.37978		0.779964	1.69272		1.00319	1.4157
0.847107	0.90625		0.847291	0.900891		0.847445	3.37858		0.780578	1.69385		1.00398	1.41432
0.847773	0.905228		0.847957	0.901245		0.848112	3.37708		0.781192	1.69474		1.00477	1.41426
0.848439	0.903996		0.848623	0.900723		0.848778	3.37623		0.781806	1.69506		1.00555	1.41366
0.849105	0.902499		0.849289	0.899709		0.849444	3.37598		0.782419	1.69542		1.00634	1.41283
0.849772	0.902285		0.849955	0.899844		0.85011	3.37546		0.783033	1.69584		1.00713	1.41166
0.850438	0.901754		0.850621	0.899595		0.850776	3.37378		0.783647	1.69634		1.00792	1.4117
0.851104	0.901625		0.851288	0.898324		0.851442	3.37284		0.784261	1.69632		1.00871	1.41206
0.85177	0.900888		0.851954	0.8985		0.852109	3.37172		0.784875	1.69531		1.0095	1.41166
0.852436	0.899559		0.85262	0.898536		0.852775	3.36981		0.785488	1.69553		1.01028	1.41074
0.853102	0.898114		0.853286	0.899141		0.853441	3.36819		0.786102	1.69596		1.01107	1.40986
0.853768	0.896865		0.853952	0.899003		0.854107	3.367		0.786716	1.69561		1.01186	1.40874
0.854434	0.895055		0.854618	0.898626		0.854773	3.36559		0.78733	1.69547		1.01265	1.40824
0.8551	0.894177		0.855284	0.89716		0.85544	3.36454		0.787944	1.69503		1.01344	1.40788
0.855767	0.893389		0.85595	0.896785		0.856106	3.36327		0.788558	1.69504		1.01422	1.4071
0.856433	0.891921		0.856616	0.895533		0.856772	3.36273		0.789171	1.69529		1.01501	1.40644
0.857099	0.890424		0.857282	0.895083		0.857438	3.36196		0.789785	1.6949		1.0158	1.40559
0.857765	0.889696		0.857948	0.894824		0.858104	3.36115		0.790399	1.69431		1.01659	1.40495
0.858431	0.889343		0.858615	0.8934		0.85877	3.36101		0.791013	1.69425		1.01738	1.40461
0.859097	0.889318		0.859281	0.892071		0.859437	3.35965		0.791627	1.69402		1.01816	1.40371
0.859763	0.889601		0.859947	0.89155		0.860103	3.35811		0.792241	1.69326		1.01895	1.40285
0.860429	0.889443		0.860613	0.891133		0.860769	3.3574		0.792854	1.69309		1.01974	1.40273
0.861095	0.888765		0.861279	0.889808		0.861435	3.35606		0.793468	1.69279		1.02053	1.403
0.861762	0.888071		0.861945	0.889262		0.862101	3.3538		0.794082	1.69364		1.02132	1.40328
0.862428	0.886997		0.862611	0.889405		0.862768	3.3531		0.794696	1.69389		1.02211	1.403
0.863094	0.886319		0.863277	0.888624		0.863434	3.35248		0.79531	1.69429		1.02289	1.40241
0.86376	0.885267		0.863943	0.887242		0.8641	3.35175		0.795923	1.69454		1.02368	1.40216
0.864426	0.884807		0.864609	0.886191		0.864766	3.35075		0.796537	1.69504		1.02447	1.40147
0.865092	0.883709		0.865276	0.885043		0.865432	3.34887		0.797151	1.69504		1.02526	1.40077
0.865758	0.883289		0.865942	0.88383		0.866099	3.3477		0.797765	1.6949		1.02605	1.40076
0.866424	0.882861		0.866608	0.884019		0.866765	3.34821		0.798379	1.69499		1.02683	1.39994
0.867091	0.882616		0.867274	0.883623		0.867431	3.34735		0.798993	1.69478		1.02762	1.39898
0.867757	0.882178		0.86794	0.883169		0.868097	3.34547		0.799606	1.69464		1.02841	1.3981
0.868423	0.881656		0.868606	0.882092		0.868763	3.34384		0.80022	1.69514		1.0292	1.39827
0.869089	0.880584		0.869272	0.881971		0.869429	3.34249		0.800834	1.69543		1.02999	1.39837
0.869755	0.880049		0.869938	0.880836		0.870096	3.34152		0.801448	1.69525		1.03077	1.39777
0.870421	0.880069		0.870604	0.879007		0.870762	3.34023		0.802062	1.69483		1.03156	1.39696
0.871087	0.880121		0.87127	0.878089		0.871428	3.33893		0.802675	1.6946		1.03235	1.39734
0.871753	0.879169		0.871937	0.877137		0.872094	3.33845		0.803289	1.69454		1.03314	1.3971
0.872419	0.878011		0.872603	0.876582		0.87276	3.33766		0.803903	1.69427		1.03393	1.39688
0.873086	0.8773		0.873269	0.874122		0.873427	3.33682		0.804517	1.69464		1.03472	1.39583
0.873752	0.875596		0.873935	0.874303		0.874093	3.33555		0.805131	1.69409		1.0355	1.39609
0.874418	0.874398		0.874601	0.873149		0.874759	3.33397		0.805745	1.6934		1.03629	1.39656
0.875084	0.873456		0.875267	0.87333		0.875425	3.3322		0.806358	1.69284		1.03708	1.39623
0.87575	0.872915		0.875933	0.871573		0.876091	3.33106		0.806972	1.69214		1.03787	1.3964
0.876416	0.872192		0.876599	0.870848		0.876758	3.33085		0.807586	1.69199		1.03866	1.39575
0.877082	0.870915		0.877265	0.87218		0.877424	3.33011		0.8082	1.69244		1.03944	1.39474
0.877748	0.869456		0.877931	0.87148		0.87809	3.3289		0.808814	1.69277		1.04023	1.39342
0.878414	0.868311		0.878598	0.870052		0.878756	3.3267		0.809427	1.69256		1.04102	1.39244
0.879081	0.868146		0.879264	0.869184		0.879422	3.32501		0.810041	1.69218		1.04181	1.39242
0.879747	0.867776		0.87993	0.869285		0.880088	3.32373		0.810655	1.69202		1.0426	1.3924
0.880413	0.8668		0.880596	0.869262		0.880755	3.32268		0.811269	1.69275		1.04339	1.39215
0.881079	0.866555		0.881262	0.867605		0.881421	3.32151		0.811883	1.69284		1.04417	1.39179
0.881745	0.866094		0.881928	0.865497		0.882087	3.32028		0.812497	1.69274		1.04496	1.39185
0.882411	0.865268		0.882594	0.864448		0.882753	3.3186		0.81311	1.69244		1.04575	1.39224
0.883077	0.864511		0.88326	0.86338		0.883419	3.31713		0.813724	1.69181		1.04654	1.39189
0.883743	0.863694		0.883926	0.862698		0.884086	3.31624		0.814338	1.69132		1.04733	1.39098
0.884409	0.862806		0.884592	0.863213		0.884752	3.31552		0.814952	1.69076		1.04811	1.39119
0.885076	0.862483		0.885259	0.86272		0.885418	3.31485		0.815566	1.6904		1.0489	1.3916
0.885742	0.862376		0.885925	0.862054		0.886084	3.31394		0.816179	1.6907		1.04969	1.39276
0.886408	0.862265		0.886591	0.86074		0.88675	3.31277		0.816793	1.6911		1.05048	1.3931
0.887074	0.862067		0.887257	0.859239		0.887416	3.31162		0.817407	1.69165		1.05127	1.39162
0.88774	0.861692		0.887923	0.859169		0.888083	3.31074		0.818021	1.69181		1.05205	1.39139
0.888406	0.861073		0.888589	0.859409		0.888749	3.30991		0.818635	1.69141		1.05284	1.39127
0.889072	0.86065		0.889255	0.858253		0.889415	3.30907		0.819249	1.69049		1.05363	1.3904
0.889738	0.859416		0.889921	0.858772		0.890081	3.30811		0.819862	1.69066		1.05442	1.38971
0.890405	0.85912		0.890587	0.857638		0.890747	3.30705		0.820476	1.69064		1.05521	1.38917
0.891071	0.859559		0.891253	0.856545		0.891414	3.30546		0.82109	1.69087		1.056	1.38998
0.891737	0.858859		0.89192	0.856084		0.89208	3.303		0.821704	1.69006		1.05678	1.39052
0.892403	0.857837		0.892586	0.855702		0.892746	3.30226		0.822318	1.68929		1.05757	1.39037
0.893069	0.856481		0.893252	0.856478		0.893412	3.30242		0.822931	1.6892		1.05836	1.38998
0.893735	0.855329		0.893918	0.856557		0.894078	3.30191		0.823545	1.68901		1.05915	1.38972
0.894401	0.854293		0.894584	0.85741		0.894745	3.30155		0.824159	1.68859		1.05994	1.38957
0.895067	0.853931		0.89525	0.855887		0.895411	3.30092		0.824773	1.68838		1.06072	1.38931
0.895733	0.852609		0.895916	0.854012		0.896077	3.29949		0.825387	1.68819		1.06151	1.38897
0.8964	0.852124		0.896582	0.852982		0.896743	3.2988		0.826001	1.68777		1.0623	1.38849
0.897066	0.85238		0.897248	0.851743		0.897409	3.29835		0.826614	1.68714		1.06309	1.38786
0.897732	0.85266		0.897914	0.85069		0.898075	3.29751		0.827228	1.68589		1.06388	1.38799
0.898398	0.850994		0.898581	0.849504		0.898742	3.29667		0.827842	1.68497		1.06466	1.38828
0.899064	0.851132		0.899247	0.848489		0.899408	3.29565		0.828456	1.68547		1.06545	1.38905
0.89973	0.850868		0.899913	0.847086		0.900074	3.29417		0.82907	1.68556		1.06624	1.38978
0.900396	0.850002		0.900579	0.846103		0.90074	3.2936		0.829683	1.68553		1.06703	1.3907
0.901062	0.848924		0.901245	0.845183		0.901406	3.29319		0.830297	1.68582		1.06782	1.39189
0.901728	0.847706		0.901911	0.844029		0.902073	3.29256		0.830911	1.6854		1.06861	1.39268
0.902395	0.847194		0.902577	0.842374		0.902739	3.29254		0.831525	1.68495		1.06939	1.39336
0.903061	0.846695		0.903243	0.839922		0.903405	3.29204		0.832139	1.68497		1.07018	1.3938
0.903727	0.846759		0.903909	0.840837		0.904071	3.29189		0.832753	1.68484		1.07097	1.39343
0.904393	0.846461		0.904575	0.839025		0.904737	3.29134		0.833366	1.68424		1.07176	1.39383
0.905059	0.845741		0.905242	0.837186		0.905403	3.29023		0.83398	1.68381		1.07255	1.39451
0.905725	0.844583		0.905908	0.835868		0.90607	3.2898		0.834594	1.68379		1.07333	1.39383
0.906391	0.84497		0.906574	0.836115		0.906736	3.28922		0.835208	1.68367		1.07412	1.39266
0.907057	0.844664		0.90724	0.835378		0.907402	3.2887		0.835822	1.68389		1.07491	1.39335
0.907723	0.845282		0.907906	0.83433		0.908068	3.28866		0.836435	1.68394		1.0757	1.39339
0.90839	0.844314		0.908572	0.833364		0.908734	3.28843		0.837049	1.68382		1.07649	1.39329
0.909056	0.843372		0.909238	0.833386		0.909401	3.2879		0.837663	1.68315		1.07727	1.3941
0.909722	0.841972		0.909904	0.832668		0.910067	3.28714		0.838277	1.68267		1.07806	1.39423
0.910388	0.840902		0.91057	0.832435		0.910733	3.28659		0.838891	1.68192		1.07885	1.39559
0.911054	0.839417		0.911236	0.830784		0.911399	3.28656		0.839505	1.68226		1.07964	1.39587
0.91172	0.838655		0.911903	0.829992		0.912065	3.28641		0.840118	1.68196		1.08043	1.39602
0.912386	0.838712		0.912569	0.830473		0.912732	3.28622		0.840732	1.68135		1.08122	1.39685
0.913052	0.838252		0.913235	0.828512		0.913398	3.28599		0.841346	1.68084		1.082	1.39775
0.913719	0.837113		0.913901	0.826902		0.914064	3.28557		0.84196	1.68032		1.08279	1.39828
0.914385	0.835765		0.914567	0.825988		0.91473	3.28495		0.842574	1.68035		1.08358	1.39801
0.915051	0.835554		0.915233	0.825919		0.915396	3.28465		0.843188	1.68072		1.08437	1.39736
0.915717	0.835465		0.915899	0.825482		0.916062	3.28417		0.843801	1.68043		1.08516	1.39817
0.916383	0.834805		0.916565	0.824734		0.916729	3.28375		0.844415	1.68031		1.08594	1.39846
0.917049	0.835044		0.917231	0.823803		0.917395	3.28323		0.845029	1.67994		1.08673	1.39868
0.917715	0.834641		0.917897	0.822374		0.918061	3.28271		0.845643	1.67982		1.08752	1.39863
0.918381	0.833943		0.918564	0.820731		0.918727	3.28219		0.846257	1.67999		1.08831	1.39788
0.919047	0.833136		0.91923	0.818766		0.919393	3.28144		0.84687	1.68098		1.0891	1.39851
0.919714	0.831793		0.919896	0.8184		0.92006	3.28095		0.847484	1.68104		1.08988	1.39896
0.92038	0.831251		0.920562	0.817817		0.920726	3.28067		0.848098	1.68131		1.09067	1.39897
0.921046	0.830668		0.921228	0.817252		0.921392	3.27996		0.848712	1.68111		1.09146	1.39895
0.921712	0.829301		0.921894	0.817434		0.922058	3.27936		0.849326	1.68079		1.09225	1.39925
0.922378	0.828272		0.92256	0.817951		0.922724	3.27886		0.849939	1.6806		1.09304	1.39976
0.923044	0.826995		0.923226	0.816773		0.92339	3.2783		0.850553	1.68021		1.09383	1.3992
0.92371	0.825544		0.923892	0.81664		0.924057	3.27733		0.851167	1.68041		1.09461	1.39846
0.924376	0.824172		0.924558	0.816434		0.924723	3.27744		0.851781	1.68022		1.0954	1.39865
0.925043	0.823734		0.925225	0.81527		0.925389	3.27752		0.852395	1.68045		1.09619	1.39908
0.925709	0.824083		0.925891	0.815109		0.926055	3.27638		0.853009	1.67989		1.09698	1.39904
0.926375	0.823968		0.926557	0.813403		0.926721	3.27603		0.853622	1.67967		1.09777	1.39869
0.927041	0.823864		0.927223	0.811864		0.927388	3.27556		0.854236	1.67986		1.09855	1.39903
0.927707	0.823115		0.927889	0.810889		0.928054	3.27455		0.85485	1.68001		1.09934	1.40009
0.928373	0.822828		0.928555	0.810805		0.92872	3.27422		0.855464	1.68016		1.10013	1.40078
0.929039	0.82255		0.929221	0.810574		0.929386	3.27349		0.856078	1.68081		1.10092	1.40132
0.929705	0.821165		0.929887	0.810709		0.930052	3.27271		0.856691	1.68101		1.10171	1.40127
0.930371	0.818955		0.930553	0.810032		0.930719	3.27246		0.857305	1.68105		1.1025	1.40214
0.931037	0.817687		0.931219	0.809999		0.931385	3.27166		0.857919	1.68132		1.10328	1.40179
0.931704	0.817719		0.931886	0.809643		0.932051	3.27122		0.858533	1.68128		1.10407	1.40153
0.93237	0.817627		0.932552	0.809623		0.932717	3.27105		0.859147	1.68134		1.10486	1.4009
0.933036	0.816585		0.933218	0.810008		0.933383	3.2702		0.859761	1.68159		1.10565	1.40141
0.933702	0.814784		0.933884	0.809202		0.934049	3.26965		0.860374	1.68161		1.10644	1.40139
0.934368	0.814162		0.93455	0.809172		0.934716	3.26949		0.860988	1.68169		1.10722	1.40108
0.935034	0.81378		0.935216	0.809235		0.935382	3.26898		0.861602	1.68278		1.10801	1.40083
0.9357	0.812479		0.935882	0.809186		0.936048	3.2685		0.862216	1.68249		1.1088	1.4006
0.936366	0.812296		0.936548	0.809767		0.936714	3.2687		0.86283	1.68247		1.10959	1.40006
0.937033	0.811429		0.937214	0.808256		0.93738	3.26913		0.863443	1.68198		1.11038	1.40009
0.937699	0.810243		0.93788	0.808211		0.938047	3.26908		0.864057	1.68179		1.11116	1.40034
0.938365	0.809577		0.938546	0.808223		0.938713	3.26901		0.864671	1.68192		1.11195	1.40005
0.939031	0.809769		0.939213	0.807065		0.939379	3.26919		0.865285	1.6821		1.11274	1.3997
0.939697	0.808943		0.939879	0.806578		0.940045	3.26877		0.865899	1.68246		1.11353	1.40049
0.940363	0.808422		0.940545	0.805992		0.940711	3.26877		0.866513	1.68274		1.11432	1.40076
0.941029	0.80765		0.941211	0.805371		0.941377	3.26824		0.867126	1.68206		1.11511	1.39989
0.941695	0.807007		0.941877	0.805192		0.942044	3.26787		0.86774	1.68187		1.11589	1.39972
0.942361	0.806789		0.942543	0.804356		0.94271	3.26736		0.868354	1.68163		1.11668	1.39916
0.943028	0.806381		0.943209	0.803559		0.943376	3.26689		0.868968	1.68182		1.11747	1.40048
0.943694	0.807178		0.943875	0.802311		0.944042	3.26586		0.869582	1.68181		1.11826	1.3996
0.94436	0.80691		0.944541	0.802337		0.944708	3.26506		0.870196	1.68127		1.11905	1.39952
0.945026	0.806009		0.945207	0.801426		0.945375	3.26421		0.870809	1.68068		1.11983	1.39982
0.945692	0.805218		0.945874	0.799662		0.946041	3.26359		0.871423	1.6806		1.12062	1.39906
0.946358	0.804971		0.94654	0.79948		0.946707	3.26336		0.872037	1.68061		1.12141	1.39776
0.947024	0.805006		0.947206	0.799022		0.947373	3.2635		0.872651	1.68075		1.1222	1.39664
0.94769	0.80407		0.947872	0.797716		0.948039	3.26341		0.873265	1.68048		1.12299	1.39691
0.948357	0.802265		0.948538	0.797171		0.948706	3.26276		0.873878	1.6801		1.12377	1.39747
0.949023	0.800952		0.949204	0.79634		0.949372	3.26249		0.874492	1.67994		1.12456	1.39607
0.949689	0.800435		0.94987	0.795493		0.950038	3.26205		0.875106	1.68055		1.12535	1.39586
0.950355	0.799125		0.950536	0.794603		0.950704	3.26166		0.87572	1.68111		1.12614	1.39456
0.951021	0.798217		0.951202	0.793674		0.95137	3.26095		0.876334	1.68116		1.12693	1.39354
0.951687	0.796664		0.951868	0.793173		0.952036	3.26151		0.876948	1.68093		1.12772	1.3933
0.952353	0.795614		0.952535	0.792701		0.952703	3.2617		0.877561	1.68056		1.1285	1.39268
0.953019	0.795448		0.953201	0.791882		0.953369	3.26134		0.878175	1.68103		1.12929	1.39202
0.953685	0.794442		0.953867	0.791465		0.954035	3.26103		0.878789	1.68117		1.13008	1.39212
0.954351	0.794748		0.954533	0.790912		0.954701	3.26123		0.879403	1.68148		1.13087	1.39229
0.955018	0.795328		0.955199	0.789421		0.955367	3.26138		0.880017	1.68158		1.13166	1.39127
0.955684	0.795262		0.955865	0.788045		0.956034	3.26144		0.88063	1.68072		1.13244	1.3918
0.95635	0.794878		0.956531	0.787722		0.9567	3.26107		0.881244	1.67963		1.13323	1.39159
0.957016	0.794706		0.957197	0.787506		0.957366	3.26156		0.881858	1.67924		1.13402	1.39068
0.957682	0.794611		0.957863	0.787311		0.958032	3.26141		0.882472	1.6795		1.13481	1.3901
0.958348	0.793901		0.958529	0.786817		0.958698	3.26143		0.883086	1.67973		1.1356	1.39029
0.959014	0.792945		0.959196	0.786823		0.959364	3.26153		0.8837	1.67957		1.13638	1.3902
0.95968	0.792067		0.959862	0.787596		0.960031	3.26118		0.884313	1.67895		1.13717	1.38937
0.960347	0.79085		0.960528	0.787169		0.960697	3.2608		0.884927	1.67901		1.13796	1.38942
0.961013	0.790587		0.961194	0.786089		0.961363	3.26162		0.885541	1.67885		1.13875	1.38908
0.961679	0.789715		0.96186	0.785585		0.962029	3.26189		0.886155	1.67908		1.13954	1.3886
0.962345	0.789076		0.962526	0.785008		0.962695	3.2622		0.886769	1.67969		1.14033	1.3883
0.963011	0.789433		0.963192	0.784661		0.963362	3.26159		0.887382	1.68051		1.14111	1.38873
0.963677	0.78864		0.963858	0.784728		0.964028	3.26145		0.887996	1.68063		1.1419	1.38816
0.964343	0.787443		0.964524	0.784446		0.964694	3.26168		0.88861	1.68046		1.14269	1.38868
0.965009	0.785902		0.96519	0.784288		0.96536	3.26096		0.889224	1.68057		1.14348	1.38895
0.965675	0.784064		0.965857	0.782749		0.966026	3.26053		0.889838	1.68062		1.14427	1.38897
0.966342	0.783662		0.966523	0.781324		0.966693	3.26096		0.890452	1.68033		1.14505	1.38866
0.967008	0.784225		0.967189	0.780782		0.967359	3.26045		0.891065	1.68024		1.14584	1.38871
0.967674	0.783139		0.967855	0.779964		0.968025	3.26072		0.891679	1.68084		1.14663	1.38936
0.96834	0.783193		0.968521	0.779296		0.968691	3.26134		0.892293	1.68136		1.14742	1.38936
0.969006	0.782936		0.969187	0.778226		0.969357	3.26117		0.892907	1.68223		1.14821	1.38956
0.969672	0.7822		0.969853	0.777116		0.970023	3.26094		0.893521	1.68205		1.14899	1.38914
0.970338	0.781263		0.970519	0.776549		0.97069	3.26051		0.894134	1.68189		1.14978	1.38976
0.971004	0.780818		0.971185	0.776425		0.971356	3.26057		0.894748	1.68271		1.15057	1.38994
0.971671	0.779761		0.971851	0.776218		0.972022	3.26011		0.895362	1.68281		1.15136	1.38967
0.972337	0.778697		0.972518	0.776114		0.972688	3.2597		0.895976	1.68217		1.15215	1.39007
0.973003	0.777905		0.973184	0.775369		0.973354	3.2602		0.89659	1.68155		1.15294	1.39096
0.973669	0.776986		0.97385	0.774794		0.974021	3.26108		0.897204	1.68097		1.15372	1.39118
0.974335	0.77651		0.974516	0.773882		0.974687	3.26139		0.897817	1.68089		1.15451	1.39152
0.975001	0.775835		0.975182	0.772894		0.975353	3.26195		0.898431	1.68076		1.1553	1.39071
0.975667	0.775498		0.975848	0.772391		0.976019	3.26249		0.899045	1.68069		1.15609	1.39085
0.976333	0.775724		0.976514	0.771448		0.976685	3.26212		0.899659	1.68047		1.15688	1.39076
0.976999	0.774712		0.97718	0.770606		0.977352	3.26303		0.900273	1.68017		1.15766	1.39066
0.977665	0.774681		0.977846	0.769486		0.978018	3.26302		0.900886	1.68043		1.15845	1.39078
0.978332	0.773991		0.978512	0.769009		0.978684	3.26383		0.9015	1.68088		1.15924	1.3912
0.978998	0.772526		0.979179	0.768837		0.97935	3.26391		0.902114	1.68082		1.16003	1.39141
0.979664	0.771713		0.979845	0.768139		0.980016	3.26423		0.902728	1.68067		1.16082	1.39171
0.98033	0.771709		0.980511	0.767946		0.980682	3.26454		0.903342	1.68101		1.1616	1.39088
0.980996	0.772085		0.981177	0.76756		0.981349	3.26512		0.903956	1.68169		1.16239	1.39018
0.981662	0.772133		0.981843	0.766626		0.982015	3.26554		0.904569	1.6822		1.16318	1.39044
0.982328	0.772127		0.982509	0.765839		0.982681	3.26593		0.905183	1.68247		1.16397	1.38943
0.982994	0.771686		0.983175	0.765467		0.983347	3.26622		0.905797	1.68279		1.16476	1.38953
0.983661	0.771599		0.983841	0.765634		0.984013	3.26713		0.906411	1.6834		1.16555	1.38997
0.984327	0.771766		0.984507	0.765915		0.98468	3.26798		0.907025	1.68407		1.16633	1.38986
0.984993	0.772148		0.985173	0.765747		0.985346	3.26786		0.907638	1.68333		1.16712	1.39054
0.985659	0.771355		0.98584	0.765521		0.986012	3.26861		0.908252	1.68352		1.16791	1.39072
0.986325	0.770781		0.986506	0.765446		0.986678	3.26955		0.908866	1.68325		1.1687	1.39038
0.986991	0.770903		0.987172	0.764625		0.987344	3.26905		0.90948	1.68406		1.16949	1.38974
0.987657	0.769836		0.987838	0.764007		0.98801	3.2685		0.910094	1.68447		1.17027	1.38989
0.988323	0.768891		0.988504	0.763875		0.988677	3.26897		0.910708	1.68453		1.17106	1.38857
0.988989	0.768976		0.98917	0.763729		0.989343	3.26836		0.911321	1.68375		1.17185	1.38787
0.989656	0.769636		0.989836	0.763341		0.990009	3.26853		0.911935	1.68312		1.17264	1.38741
0.990322	0.769659		0.990502	0.76161		0.990675	3.26915		0.912549	1.68325		1.17343	1.38712
0.990988	0.769497		0.991168	0.760176		0.991341	3.26955		0.913163	1.68272		1.17422	1.38699
0.991654	0.769337		0.991834	0.759751		0.992008	3.26993		0.913777	1.68184		1.175	1.38638
0.99232	0.768782		0.992501	0.758301		0.992674	3.27075		0.914391	1.68279		1.17579	1.38552
0.992986	0.768456		0.993167	0.756776		0.99334	3.27065		0.915004	1.68295		1.17658	1.38524
0.993652	0.768255		0.993833	0.75667		0.994006	3.27155		0.915618	1.68258		1.17737	1.38502
0.994318	0.767255		0.994499	0.756254		0.994672	3.27167		0.916232	1.68229		1.17816	1.38577
0.994985	0.766513		0.995165	0.755201		0.995339	3.27183		0.916846	1.6818		1.17894	1.38509
0.995651	0.765811		0.995831	0.754206		0.996005	3.27235		0.91746	1.68202		1.17973	1.38343
0.996317	0.764485		0.996497	0.753394		0.996671	3.27284		0.918073	1.68214		1.18052	1.38427
0.996983	0.764267		0.997163	0.752388		0.997337	3.27384		0.918687	1.68173		1.18131	1.38319
0.997649	0.764548		0.997829	0.751486		0.998003	3.27528		0.919301	1.68195		1.1821	1.38175
0.998315	0.76432		0.998495	0.75066		0.99867	3.27576		0.919915	1.68197		1.18288	1.3803
0.998981	0.763386		0.999162	0.750385		0.999336	3.27542		0.920529	1.68099		1.18367	1.37926
0.999647	0.761968		0.999828	0.750496		1	3.27516		0.921143	1.68052		1.18446	1.37818
1.00031	0.761404		1.00049	0.749962		1.00067	3.27546		0.921756	1.68104		1.18525	1.37756
1.00098	0.760545		1.00116	0.748761		1.00133	3.27516		0.92237	1.68091		1.18604	1.37737
1.00165	0.75929		1.00183	0.74783		1.002	3.27478		0.922984	1.68074		1.18683	1.37753
1.00231	0.758266		1.00249	0.74747		1.00267	3.27453		0.923598	1.68013		1.18761	1.37712
1.00298	0.757619		1.00316	0.747232		1.00333	3.27392		0.924212	1.67989		1.1884	1.37668
1.00364	0.757471		1.00382	0.746051		1.004	3.27421		0.924825	1.67915		1.18919	1.37588
1.00431	0.757319		1.00449	0.745454		1.00466	3.27499		0.925439	1.67874		1.18998	1.37496
1.00498	0.75713		1.00516	0.74453		1.00533	3.27541		0.926053	1.67792		1.19077	1.37445
1.00564	0.756709		1.00582	0.743286		1.006	3.27503		0.926667	1.67753		1.19155	1.37361
1.00631	0.75643		1.00649	0.74225		1.00666	3.275		0.927281	1.67737		1.19234	1.37325
1.00697	0.75569		1.00716	0.741634		1.00733	3.27404		0.927894	1.67709		1.19313	1.37255
1.00764	0.755354		1.00782	0.741654		1.008	3.27441		0.928508	1.67711		1.19392	1.37228
1.00831	0.755152		1.00849	0.741512		1.00866	3.27451		0.929122	1.67748		1.19471	1.37133
1.00897	0.753677		1.00915	0.741448		1.00933	3.27486		0.929736	1.6779		1.19549	1.37065
1.00964	0.752189		1.00982	0.741137		1.00999	3.27525		0.93035	1.67823		1.19628	1.37024
1.01031	0.751372		1.01049	0.740504		1.01066	3.27515		0.930964	1.67876		1.19707	1.36922
1.01097	0.750539		1.01115	0.740263		1.01133	3.27548		0.931577	1.67855		1.19786	1.36859
1.01164	0.750548		1.01182	0.739389		1.01199	3.27573		0.932191	1.67783		1.19865	1.36793
1.0123	0.750719		1.01248	0.73848		1.01266	3.27622		0.932805	1.67732		1.19944	1.36841
1.01297	0.74968		1.01315	0.737539		1.01333	3.27632		0.933419	1.67753		1.20022	1.36841
1.01364	0.748107		1.01382	0.736996		1.01399	3.27663		0.934033	1.67738		1.20101	1.36749
1.0143	0.747568		1.01448	0.736533		1.01466	3.27715		0.934646	1.67702		1.2018	1.36697
1.01497	0.746752		1.01515	0.736887		1.01532	3.27782		0.93526	1.67726		1.20259	1.36674
1.01563	0.745976		1.01581	0.736951		1.01599	3.27802		0.935874	1.67764		1.20338	1.36622
1.0163	0.745688		1.01648	0.736634		1.01666	3.27769		0.936488	1.67741		1.20416	1.36588
1.01697	0.745108		1.01715	0.735711		1.01732	3.27734		0.937102	1.67704		1.20495	1.36571
1.01763	0.74392		1.01781	0.735204		1.01799	3.27757		0.937716	1.67698		1.20574	1.36489
1.0183	0.743509		1.01848	0.734949		1.01866	3.27772		0.938329	1.67628		1.20653	1.36444
1.01896	0.743988		1.01914	0.73357		1.01932	3.27781		0.938943	1.67667		1.20732	1.36463
1.01963	0.7434		1.01981	0.733198		1.01999	3.27783		0.939557	1.67664		1.2081	1.36472
1.0203	0.743042		1.02048	0.732607		1.02065	3.27869		0.940171	1.67653		1.20889	1.36461
1.02096	0.743122		1.02114	0.731343		1.02132	3.27947		0.940785	1.6777		1.20968	1.36474
1.02163	0.74252		1.02181	0.731038		1.02199	3.28054		0.941399	1.67789		1.21047	1.36442
1.02229	0.74159		1.02248	0.728514		1.02265	3.28201		0.942012	1.67728		1.21126	1.36446
1.02296	0.740008		1.02314	0.727458		1.02332	3.28267		0.942626	1.67663		1.21205	1.36426
1.02363	0.738844		1.02381	0.726998		1.02398	3.28279		0.94324	1.67651		1.21283	1.36396
1.02429	0.73772		1.02447	0.727078		1.02465	3.283		0.943854	1.67639		1.21362	1.36353
1.02496	0.736271		1.02514	0.726141		1.02532	3.28332		0.944468	1.67634		1.21441	1.36388
1.02563	0.735821		1.02581	0.726398		1.02598	3.28387		0.945081	1.67683		1.2152	1.36342
1.02629	0.735015		1.02647	0.72617		1.02665	3.28472		0.945695	1.67667		1.21599	1.36361
1.02696	0.73388		1.02714	0.72542		1.02731	3.28503		0.946309	1.67733		1.21677	1.36303
1.02762	0.733224		1.0278	0.724806		1.02798	3.28488		0.946923	1.67824		1.21756	1.36295
1.02829	0.732378		1.02847	0.724749		1.02865	3.28537		0.947537	1.67829		1.21835	1.36357
1.02896	0.732204		1.02914	0.723812		1.02931	3.28622		0.948151	1.6775		1.21914	1.36218
1.02962	0.73253		1.0298	0.722622		1.02998	3.28629		0.948764	1.67757		1.21993	1.36199
1.03029	0.731698		1.03047	0.722296		1.03065	3.28596		0.949378	1.67705		1.22071	1.36226
1.03096	0.731569		1.03113	0.722096		1.03131	3.28669		0.949992	1.67691		1.2215	1.36296
1.03162	0.731466		1.0318	0.722001		1.03198	3.28774		0.950606	1.67653		1.22229	1.36254
1.03229	0.732316		1.03247	0.721063		1.03265	3.2887		0.95122	1.67573		1.22308	1.36241
1.03295	0.731834		1.03313	0.719823		1.03331	3.28973		0.951833	1.67555		1.22387	1.36139
1.03362	0.731415		1.0338	0.719617		1.03398	3.29074		0.952447	1.67583		1.22466	1.36138
1.03428	0.731818		1.03446	0.719827		1.03464	3.29137		0.953061	1.67583		1.22544	1.36049
1.03495	0.731785		1.03513	0.719813		1.03531	3.29241		0.953675	1.67646		1.22623	1.35989
1.03562	0.732192		1.0358	0.719569		1.03598	3.29372		0.954289	1.67628		1.22702	1.35894
1.03628	0.731404		1.03646	0.719473		1.03664	3.29423		0.954903	1.67532		1.22781	1.35925
1.03695	0.730761		1.03713	0.71949		1.03731	3.29448		0.955516	1.67537		1.2286	1.3596
1.03762	0.729233		1.0378	0.718695		1.03797	3.29526		0.95613	1.67488		1.22938	1.35903
1.03828	0.728617		1.03846	0.718804		1.03864	3.29635		0.956744	1.67519		1.23017	1.35875
1.03895	0.72754		1.03913	0.719094		1.03931	3.29734		0.957358	1.67516		1.23096	1.35833
1.03961	0.726812		1.03979	0.718675		1.03997	3.29851		0.957972	1.67466		1.23175	1.35812
1.04028	0.725551		1.04046	0.717631		1.04064	3.29993		0.958585	1.67403		1.23254	1.35774
1.04095	0.723619		1.04113	0.716613		1.0413	3.30146		0.959199	1.67416		1.23333	1.35778
1.04161	0.722227		1.04179	0.715575		1.04197	3.30182		0.959813	1.67406		1.23411	1.35767
1.04228	0.722262		1.04246	0.714432		1.04264	3.30164		0.960427	1.67339		1.2349	1.35776
1.04295	0.721271		1.04312	0.713711		1.0433	3.30233		0.961041	1.67297		1.23569	1.35809
1.04361	0.721181		1.04379	0.713923		1.04397	3.30312		0.961655	1.67251		1.23648	1.35858
1.04428	0.720673		1.04446	0.713742		1.04464	3.30394		0.962268	1.67205		1.23727	1.35914
1.04494	0.719688		1.04512	0.712812		1.0453	3.30382		0.962882	1.67111		1.23805	1.3591
1.04561	0.718706		1.04579	0.713646		1.04597	3.30443		0.963496	1.67091		1.23884	1.35927
1.04628	0.717623		1.04645	0.713675		1.04663	3.30513		0.96411	1.66944		1.23963	1.35972
1.04694	0.717628		1.04712	0.713802		1.0473	3.30514		0.964724	1.66787		1.24042	1.36
1.04761	0.716034		1.04779	0.713197		1.04797	3.30491		0.965337	1.66786		1.24121	1.36078
1.04827	0.717088		1.04845	0.712556		1.04863	3.30525		0.965951	1.66768		1.24199	1.36167
1.04894	0.716441		1.04912	0.712013		1.0493	3.30643		0.966565	1.66739		1.24278	1.36214
1.04961	0.715894		1.04978	0.711275		1.04997	3.30772		0.967179	1.66769		1.24357	1.3625
1.05027	0.71491		1.05045	0.710595		1.05063	3.30876		0.967793	1.66789		1.24436	1.36292
1.05094	0.71476		1.05112	0.709571		1.0513	3.3096		0.968407	1.66742		1.24515	1.36334
1.0516	0.712893		1.05178	0.709217		1.05196	3.31111		0.96902	1.66683		1.24594	1.36362
1.05227	0.711339		1.05245	0.709618		1.05263	3.31281		0.969634	1.66671		1.24672	1.36433
1.05294	0.710264		1.05312	0.709112		1.0533	3.31377		0.970248	1.66664		1.24751	1.36448
1.0536	0.709301		1.05378	0.709436		1.05396	3.31475		0.970862	1.66739		1.2483	1.36497
1.05427	0.708724		1.05445	0.709451		1.05463	3.31559		0.971476	1.66799		1.24909	1.36491
1.05493	0.708042		1.05511	0.709332		1.0553	3.31636		0.972089	1.66741		1.24988	1.36502
1.0556	0.706128		1.05578	0.710057		1.05596	3.31691		0.972703	1.66725		1.25066	1.3653
1.05627	0.706847		1.05645	0.710408		1.05663	3.317		0.973317	1.66644		1.25145	1.36529
1.05693	0.705546		1.05711	0.710917		1.05729	3.31891		0.973931	1.66623		1.25224	1.36562
1.0576	0.704192		1.05778	0.71054		1.05796	3.32062		0.974545	1.66654		1.25303	1.36513
1.05827	0.704454		1.05844	0.709886		1.05863	3.32187		0.975159	1.66692		1.25382	1.36506
1.05893	0.703789		1.05911	0.708929		1.05929	3.32245		0.975772	1.66688		1.2546	1.36465
1.0596	0.70376		1.05978	0.708309		1.05996	3.32297		0.976386	1.66651		1.25539	1.36486
1.06026	0.704603		1.06044	0.70812		1.06062	3.3239		0.977	1.66638		1.25618	1.3639
1.06093	0.704646		1.06111	0.709044		1.06129	3.32486		0.977614	1.66641		1.25697	1.3634
1.0616	0.703807		1.06177	0.709394		1.06196	3.32558		0.978228	1.66577		1.25776	1.36404
1.06226	0.703533		1.06244	0.709526		1.06262	3.3264		0.978841	1.66484		1.25855	1.36422
1.06293	0.70263		1.06311	0.709517		1.06329	3.32724		0.979455	1.66448		1.25933	1.36398
1.06359	0.702687		1.06377	0.709364		1.06396	3.32782		0.980069	1.66419		1.26012	1.36296
1.06426	0.702189		1.06444	0.70897		1.06462	3.3288		0.980683	1.66414		1.26091	1.36431
1.06493	0.701716		1.0651	0.70872		1.06529	3.32986		0.981297	1.66551		1.2617	1.36397
1.06559	0.700381		1.06577	0.70849		1.06595	3.33121		0.981911	1.66567		1.26249	1.36421
1.06626	0.700153		1.06644	0.708222		1.06662	3.33159		0.982524	1.66637		1.26327	1.36396
1.06692	0.699755		1.0671	0.708307		1.06729	3.33187		0.983138	1.66661		1.26406	1.36359
1.06759	0.699382		1.06777	0.707816		1.06795	3.33289		0.983752	1.66638		1.26485	1.36371
1.06826	0.698062		1.06844	0.707634		1.06862	3.334		0.984366	1.66656		1.26564	1.36436
1.06892	0.697262		1.0691	0.707672		1.06929	3.33415		0.98498	1.66702		1.26643	1.36404
1.06959	0.696454		1.06977	0.707623		1.06995	3.3346		0.985593	1.66679		1.26721	1.36354
1.07025	0.696306		1.07043	0.707518		1.07062	3.33514		0.986207	1.66555		1.268	1.36373
1.07092	0.696556		1.0711	0.70736		1.07128	3.33574		0.986821	1.66498		1.26879	1.36393
1.07159	0.696333		1.07177	0.706973		1.07195	3.33584		0.987435	1.66519		1.26958	1.36414
1.07225	0.696242		1.07243	0.706719		1.07262	3.33626		0.988049	1.66566		1.27037	1.36412
1.07292	0.696029		1.0731	0.706918		1.07328	3.33617		0.988663	1.66542		1.27116	1.36432
1.07359	0.695951		1.07377	0.707123		1.07395	3.33666		0.989276	1.66558		1.27194	1.36487
1.07425	0.696194		1.07443	0.706967		1.07462	3.33692		0.98989	1.66486		1.27273	1.36535
1.07492	0.695382		1.0751	0.706835		1.07528	3.33701		0.990504	1.66476		1.27352	1.36535
1.07558	0.694998		1.07576	0.707173		1.07595	3.3382		0.991118	1.66532		1.27431	1.36514
1.07625	0.694318		1.07643	0.706591		1.07661	3.33957		0.991732	1.66521		1.2751	1.36542
1.07692	0.692883		1.07709	0.705306		1.07728	3.34093		0.992346	1.66444		1.27588	1.36544
1.07758	0.691678		1.07776	0.704988		1.07795	3.34238		0.992959	1.66457		1.27667	1.36491
1.07825	0.691057		1.07843	0.704613		1.07861	3.34348		0.993573	1.66583		1.27746	1.36452
1.07892	0.691266		1.07909	0.703488		1.07928	3.34473		0.994187	1.66629		1.27825	1.36431
1.07958	0.691754		1.07976	0.702726		1.07994	3.34572		0.994801	1.66602		1.27904	1.36402
1.08025	0.690431		1.08043	0.702329		1.08061	3.34611		0.995415	1.6661		1.27982	1.36349
1.08091	0.689523		1.08109	0.702082		1.08128	3.34671		0.996028	1.66629		1.28061	1.36304
1.08158	0.687946		1.08176	0.701599		1.08194	3.34723		0.996642	1.6667		1.2814	1.36265
1.08224	0.687819		1.08242	0.70103		1.08261	3.34808		0.997256	1.6677		1.28219	1.3624
1.08291	0.687772		1.08309	0.700197		1.08327	3.34832		0.99787	1.66999		1.28298	1.36189
1.08358	0.687343		1.08376	0.699669		1.08394	3.34853		0.998484	1.67107		1.28377	1.36118
1.08424	0.68728		1.08442	0.698895		1.08461	3.34981		0.999098	1.67185		1.28455	1.36059
1.08491	0.687546		1.08509	0.697836		1.08527	3.35018		0.999711	1.67213		1.28534	1.3593
1.08558	0.687378		1.08575	0.697384		1.08594	3.35124		1.00032	1.67206		1.28613	1.35937
1.08624	0.687502		1.08642	0.696822		1.08661	3.35057		1.00094	1.67203		1.28692	1.35978
1.08691	0.686805		1.08709	0.695866		1.08727	3.35161		1.00155	1.67237		1.28771	1.36058
1.08757	0.686125		1.08775	0.695501		1.08794	3.35214		1.00217	1.67284		1.28849	1.36086
1.08824	0.68623		1.08842	0.695338		1.08861	3.35283		1.00278	1.67273		1.28928	1.36117
1.08891	0.686346		1.08909	0.694363		1.08927	3.35291		1.00339	1.67291		1.29007	1.36128
1.08957	0.685684		1.08975	0.693308		1.08994	3.35448		1.00401	1.67195		1.29086	1.36201
1.09024	0.686295		1.09042	0.692647		1.0906	3.3554		1.00462	1.67163		1.29165	1.3619
1.09091	0.686784		1.09108	0.692312		1.09127	3.35632		1.00524	1.67268		1.29244	1.36228
1.09157	0.686046		1.09175	0.692183		1.09194	3.35532		1.00585	1.67263		1.29322	1.36246
1.09224	0.685033		1.09241	0.692114		1.0926	3.35539		1.00646	1.67273		1.29401	1.36138
1.0929	0.683708		1.09308	0.691053		1.09327	3.35545		1.00708	1.67183		1.2948	1.36203
1.09357	0.68291		1.09375	0.689869		1.09393	3.35575		1.00769	1.67124		1.29559	1.362
1.09424	0.682634		1.09441	0.688739		1.0946	3.35652		1.00831	1.67132		1.29638	1.36193
1.0949	0.68227		1.09508	0.687691		1.09527	3.35673		1.00892	1.6713		1.29716	1.36291
1.09557	0.681778		1.09575	0.687408		1.09593	3.35758		1.00953	1.6714		1.29795	1.36346
1.09623	0.681406		1.09641	0.687152		1.0966	3.35747		1.01015	1.67175		1.29874	1.36353
1.0969	0.680757		1.09708	0.68625		1.09726	3.35806		1.01076	1.67167		1.29953	1.36319
1.09757	0.680172		1.09774	0.685888		1.09793	3.359		1.01137	1.67205		1.30032	1.36355
1.09823	0.679864		1.09841	0.686091		1.0986	3.35925		1.01199	1.6725		1.3011	1.36389
1.0989	0.679821		1.09908	0.686018		1.09926	3.36002		1.0126	1.67266		1.30189	1.36363
1.09956	0.679442		1.09974	0.686005		1.09993	3.36057		1.01321	1.67323		1.30268	1.3629
1.10023	0.678865		1.10041	0.685157		1.1006	3.36185		1.01383	1.67375		1.30347	1.36213
1.1009	0.678728		1.10108	0.684627		1.10126	3.36274		1.01444	1.67322		1.30426	1.36271
1.10156	0.678553		1.10174	0.6843		1.10193	3.36314		1.01506	1.67317		1.30505	1.36347
1.10223	0.678463		1.10241	0.683573		1.10259	3.3641		1.01567	1.67305		1.30583	1.36329
1.10289	0.678033		1.10307	0.682961		1.10326	3.36483		1.01628	1.67281		1.30662	1.3624
1.10356	0.67743		1.10374	0.682677		1.10393	3.36569		1.0169	1.67288		1.30741	1.36241
1.10423	0.676948		1.10441	0.681622		1.10459	3.36705		1.01751	1.67329		1.3082	1.36293
1.10489	0.676526		1.10507	0.681361		1.10526	3.36788		1.01813	1.67345		1.30899	1.36308
1.10556	0.676677		1.10574	0.681196		1.10593	3.36947		1.01874	1.67276		1.30977	1.36323
1.10623	0.677354		1.1064	0.681006		1.10659	3.37062		1.01935	1.67288		1.31056	1.363
1.10689	0.677213		1.10707	0.68113		1.10726	3.37149		1.01997	1.67334		1.31135	1.36231
1.10756	0.677646		1.10774	0.681094		1.10792	3.3722		1.02058	1.67225		1.31214	1.36193
1.10822	0.678463		1.1084	0.680612		1.10859	3.37324		1.0212	1.67159		1.31293	1.36145
1.10889	0.67885		1.10907	0.679721		1.10926	3.37393		1.02181	1.67175		1.31371	1.3603
1.10956	0.67925		1.10973	0.679049		1.10992	3.3747		1.02242	1.67189		1.3145	1.36038
1.11022	0.680172		1.1104	0.679056		1.11059	3.3759		1.02304	1.67215		1.31529	1.36116
1.11089	0.680308		1.11107	0.679352		1.11126	3.37611		1.02365	1.67215		1.31608	1.36111
1.11156	0.680169		1.11173	0.679131		1.11192	3.37645		1.02426	1.67185		1.31687	1.36104
1.11222	0.679445		1.1124	0.678277		1.11259	3.3765		1.02488	1.67178		1.31766	1.3615
1.11289	0.67886		1.11306	0.677555		1.11325	3.37689		1.02549	1.67224		1.31844	1.36106
1.11355	0.679189		1.11373	0.67716		1.11392	3.37836		1.02611	1.67256		1.31923	1.3615
1.11422	0.68023		1.1144	0.676658		1.11459	3.37949		1.02672	1.67216		1.32002	1.36217
1.11488	0.680341		1.11506	0.676156		1.11525	3.38122		1.02733	1.67213		1.32081	1.36229
1.11555	0.678857		1.11573	0.674951		1.11592	3.38283		1.02795	1.67164		1.3216	1.36231
1.11622	0.678632		1.1164	0.674157		1.11658	3.38426		1.02856	1.67169		1.32238	1.36288
1.11688	0.678684		1.11706	0.673928		1.11725	3.38534		1.02917	1.67218		1.32317	1.36349
1.11755	0.677802		1.11773	0.673657		1.11792	3.3861		1.02979	1.67263		1.32396	1.3636
1.11822	0.677555		1.11839	0.673369		1.11858	3.38668		1.0304	1.67234		1.32475	1.36285
1.11888	0.677336		1.11906	0.673985		1.11925	3.38697		1.03102	1.67189		1.32554	1.3627
1.11955	0.676836		1.11973	0.673714		1.11991	3.38815		1.03163	1.67151		1.32632	1.36285
1.12021	0.676388		1.12039	0.672994		1.12058	3.38858		1.03224	1.67145		1.32711	1.36291
1.12088	0.676444		1.12106	0.67223		1.12125	3.38928		1.03286	1.67177		1.3279	1.36277
1.12155	0.676003		1.12172	0.672519		1.12191	3.38958		1.03347	1.67202		1.32869	1.36264
1.12221	0.675571		1.12239	0.671271		1.12258	3.39051		1.03408	1.67223		1.32948	1.36262
1.12288	0.675256		1.12306	0.66995		1.12325	3.39011		1.0347	1.67234		1.33027	1.36244
1.12355	0.674992		1.12372	0.669548		1.12391	3.39084		1.03531	1.67184		1.33105	1.36149
1.12421	0.674558		1.12439	0.669896		1.12458	3.3919		1.03593	1.67202		1.33184	1.36142
1.12488	0.674575		1.12505	0.669305		1.12525	3.39297		1.03654	1.67155		1.33263	1.36149
1.12554	0.674384		1.12572	0.669183		1.12591	3.39278		1.03715	1.67212		1.33342	1.36135
1.12621	0.673678		1.12639	0.668562		1.12658	3.39334		1.03777	1.67215		1.33421	1.3616
1.12688	0.673717		1.12705	0.66844		1.12724	3.39461		1.03838	1.67096		1.33499	1.36136
1.12754	0.67356		1.12772	0.668594		1.12791	3.39527		1.039	1.67068		1.33578	1.36042
1.12821	0.672741		1.12838	0.668477		1.12858	3.39613		1.03961	1.67077		1.33657	1.3596
1.12887	0.672445		1.12905	0.66828		1.12924	3.3967		1.04022	1.67078		1.33736	1.35923
1.12954	0.671717		1.12972	0.667765		1.12991	3.39706		1.04084	1.6706		1.33815	1.35946
1.13021	0.671218		1.13038	0.667025		1.13057	3.39687		1.04145	1.66983		1.33893	1.35874
1.13087	0.670913		1.13105	0.666235		1.13124	3.39799		1.04207	1.66897		1.33972	1.35787
1.13154	0.671231		1.13172	0.665333		1.13191	3.3995		1.04268	1.66889		1.34051	1.35775
1.1322	0.670182		1.13238	0.663979		1.13257	3.39937		1.04329	1.66901		1.3413	1.35837
1.13287	0.670515		1.13305	0.662989		1.13324	3.40003		1.04391	1.66904		1.34209	1.35905
1.13354	0.669604		1.13371	0.662132		1.1339	3.4002		1.04452	1.66846		1.34288	1.35785
1.1342	0.669572		1.13438	0.661352		1.13457	3.40094		1.04513	1.66816		1.34366	1.35789
1.13487	0.669181		1.13505	0.661064		1.13524	3.40156		1.04575	1.66685		1.34445	1.35772
1.13553	0.669414		1.13571	0.660431		1.1359	3.40203		1.04636	1.66609		1.34524	1.35765
1.1362	0.669693		1.13638	0.659713		1.13657	3.40246		1.04697	1.66571		1.34603	1.35684
1.13687	0.669442		1.13704	0.658738		1.13724	3.40351		1.04759	1.66553		1.34682	1.35608
1.13753	0.669616		1.13771	0.657665		1.1379	3.4044		1.0482	1.6652		1.3476	1.35583
1.1382	0.668829		1.13838	0.6574		1.13857	3.40571		1.04882	1.66418		1.34839	1.35519
1.13887	0.667889		1.13904	0.657176		1.13923	3.4058		1.04943	1.6633		1.34918	1.35532
1.13953	0.6665		1.13971	0.656511		1.1399	3.40656		1.05004	1.66338		1.34997	1.35503
1.1402	0.665334		1.14037	0.656236		1.14057	3.408		1.05066	1.66349		1.35076	1.35549
1.14086	0.664518		1.14104	0.655683		1.14123	3.40845		1.05127	1.66335		1.35154	1.35626
1.14153	0.663652		1.14171	0.65479		1.1419	3.40903		1.05189	1.66333		1.35233	1.35638
1.1422	0.663233		1.14237	0.654585		1.14257	3.40955		1.0525	1.66356		1.35312	1.3562
1.14286	0.662555		1.14304	0.654818		1.14323	3.40939		1.05311	1.66322		1.35391	1.35539
1.14353	0.661302		1.1437	0.653871		1.1439	3.40974		1.05373	1.66429		1.3547	1.35547
1.14419	0.660654		1.14437	0.65276		1.14456	3.41069		1.05434	1.66453		1.35549	1.35535
1.14486	0.660642		1.14504	0.652395		1.14523	3.41173		1.05496	1.66319		1.35627	1.35609
1.14553	0.659907		1.1457	0.65184		1.1459	3.41224		1.05557	1.66295		1.35706	1.3564
1.14619	0.66029		1.14637	0.651569		1.14656	3.41351		1.05618	1.66324		1.35785	1.35549
1.14686	0.660023		1.14704	0.651442		1.14723	3.41358		1.0568	1.66389		1.35864	1.35468
1.14752	0.658842		1.1477	0.650859		1.1479	3.41378		1.05741	1.66372		1.35943	1.35457
1.14819	0.658007		1.14837	0.650643		1.14856	3.41368		1.05802	1.66301		1.36021	1.35474
1.14886	0.657441		1.14903	0.650658		1.14923	3.41416		1.05864	1.66247		1.361	1.35433
1.14952	0.656801		1.1497	0.650817		1.14989	3.41449		1.05925	1.6616		1.36179	1.35393
1.15019	0.655942		1.15037	0.651034		1.15056	3.41511		1.05987	1.66084		1.36258	1.35445
1.15085	0.655082		1.15103	0.650634		1.15123	3.41489		1.06048	1.66113		1.36337	1.35447
1.15152	0.654736		1.1517	0.650005		1.15189	3.41536		1.06109	1.66099		1.36416	1.35385
1.15219	0.654972		1.15236	0.64959		1.15256	3.41621		1.06171	1.65993		1.36494	1.3531
1.15285	0.654672		1.15303	0.649115		1.15322	3.4174		1.06232	1.65834		1.36573	1.35261
1.15352	0.654385		1.1537	0.648967		1.15389	3.41782		1.06293	1.65836		1.36652	1.35178
1.15419	0.653764		1.15436	0.648903		1.15456	3.41942		1.06355	1.6576		1.36731	1.3504
1.15485	0.652934		1.15503	0.648155		1.15522	3.42013		1.06416	1.65678		1.3681	1.34994
1.15552	0.652634		1.15569	0.647876		1.15589	3.42082		1.06478	1.65558		1.36888	1.35
1.15618	0.652712		1.15636	0.648587		1.15655	3.42184		1.06539	1.65443		1.36967	1.35011
1.15685	0.652683		1.15703	0.649046		1.15722	3.42327		1.066	1.65382		1.37046	1.35026
1.15752	0.652439		1.15769	0.648674		1.15789	3.42358		1.06662	1.65327		1.37125	1.35025
1.15818	0.652045		1.15836	0.647731		1.15855	3.42441		1.06723	1.65245		1.37204	1.34995
1.15885	0.651691		1.15902	0.646645		1.15922	3.42618		1.06784	1.6521		1.37282	1.35
1.15952	0.651482		1.15969	0.646244		1.15989	3.42663		1.06846	1.65186		1.37361	1.34985
1.16018	0.651399		1.16036	0.646022		1.16055	3.42734		1.06907	1.65164		1.3744	1.34991
1.16085	0.65086		1.16102	0.645952		1.16122	3.4272		1.06969	1.65185		1.37519	1.35078
1.16151	0.649301		1.16169	0.64525		1.16189	3.42791		1.0703	1.65177		1.37598	1.35134
1.16218	0.6488		1.16236	0.644713		1.16255	3.42936		1.07091	1.65166		1.37677	1.35137
1.16284	0.648759		1.16302	0.644372		1.16322	3.43163		1.07153	1.65176		1.37755	1.3519
1.16351	0.648753		1.16369	0.643833		1.16388	3.43272		1.07214	1.65152		1.37834	1.35256
1.16418	0.648712		1.16435	0.643508		1.16455	3.43353		1.07276	1.65155		1.37913	1.35263
1.16484	0.648458		1.16502	0.64424		1.16522	3.43384		1.07337	1.65164		1.37992	1.35297
1.16551	0.647403		1.16569	0.644707		1.16588	3.43525		1.07398	1.65096		1.38071	1.35302
1.16618	0.646113		1.16635	0.644911		1.16655	3.43517		1.0746	1.6504		1.38149	1.35337
1.16684	0.64575		1.16702	0.644933		1.16721	3.43623		1.07521	1.65082		1.38228	1.35384
1.16751	0.645561		1.16769	0.644861		1.16788	3.43711		1.07583	1.65116		1.38307	1.35282
1.16817	0.64469		1.16835	0.644787		1.16855	3.43839		1.07644	1.65281		1.38386	1.35227
1.16884	0.64434		1.16902	0.644751		1.16921	3.4384		1.07705	1.6534		1.38465	1.35187
1.16951	0.643338		1.16968	0.644849		1.16988	3.43895		1.07767	1.65215		1.38543	1.35215
1.17017	0.642124		1.17035	0.645149		1.17054	3.43964		1.07828	1.65158		1.38622	1.3522
1.17084	0.641558		1.17101	0.645268		1.17121	3.44069		1.07889	1.65136		1.38701	1.35223
1.17151	0.641406		1.17168	0.645037		1.17188	3.44163		1.07951	1.65236		1.3878	1.35258
1.17217	0.640734		1.17235	0.645215		1.17254	3.44289		1.08012	1.65218		1.38859	1.35263
1.17284	0.641974		1.17301	0.644713		1.17321	3.44381		1.08074	1.65225		1.38938	1.35251
1.1735	0.642171		1.17368	0.643792		1.17388	3.4443		1.08135	1.65059		1.39016	1.35309
1.17417	0.642555		1.17434	0.643295		1.17454	3.4454		1.08196	1.65036		1.39095	1.35343
1.17484	0.642726		1.17501	0.642693		1.17521	3.44605		1.08258	1.6497		1.39174	1.35393
1.1755	0.642558		1.17568	0.641923		1.17588	3.44711		1.08319	1.64882		1.39253	1.35416
1.17617	0.641561		1.17634	0.641007		1.17654	3.44826		1.0838	1.64822		1.39332	1.35395
1.17683	0.640362		1.17701	0.640995		1.17721	3.44954		1.08442	1.64782		1.3941	1.35391
1.1775	0.641308		1.17768	0.640907		1.17787	3.44914		1.08503	1.64814		1.39489	1.35427
1.17817	0.641487		1.17834	0.640574		1.17854	3.44872		1.08565	1.64847		1.39568	1.35492
1.17883	0.641389		1.17901	0.641037		1.17921	3.45003		1.08626	1.6479		1.39647	1.35494
1.1795	0.6415		1.17967	0.64158		1.17987	3.45056		1.08687	1.64704		1.39726	1.35454
1.18016	0.640174		1.18034	0.641129		1.18054	3.45201		1.08749	1.64696		1.39804	1.35483
1.18083	0.640395		1.18101	0.640818		1.1812	3.45265		1.0881	1.6476		1.39883	1.35533
1.1815	0.640226		1.18167	0.64062		1.18187	3.45403		1.08872	1.64719		1.39962	1.35529
1.18216	0.639682		1.18234	0.640769		1.18254	3.45437		1.08933	1.64714		1.40041	1.35551
1.18283	0.639307		1.18301	0.640891		1.1832	3.45493		1.08994	1.64771		1.4012	1.35586
1.18349	0.639516		1.18367	0.640675		1.18387	3.45556		1.09056	1.64717		1.40199	1.35607
1.18416	0.639318		1.18434	0.640084		1.18453	3.45663		1.09117	1.64689		1.40277	1.35618
1.18483	0.638563		1.185	0.63984		1.1852	3.45761		1.09178	1.64655		1.40356	1.35565
1.18549	0.637846		1.18567	0.63906		1.18587	3.45792		1.0924	1.64715		1.40435	1.35539
1.18616	0.63707		1.18633	0.638352		1.18653	3.45807		1.09301	1.64712		1.40514	1.35584
1.18683	0.636911		1.187	0.637384		1.1872	3.45873		1.09363	1.64685		1.40593	1.356
1.18749	0.63656		1.18767	0.636895		1.18787	3.45866		1.09424	1.64712		1.40671	1.35608
1.18816	0.637276		1.18833	0.636846		1.18853	3.45957		1.09485	1.64748		1.4075	1.35628
1.18882	0.636911		1.189	0.636516		1.1892	3.45965		1.09547	1.64844		1.40829	1.35761
1.18949	0.635977		1.18967	0.635704		1.18986	3.45997		1.09608	1.64929		1.40908	1.35782
1.19016	0.635		1.19033	0.635195		1.19053	3.45953		1.09669	1.64917		1.40987	1.35713
1.19082	0.634011		1.191	0.634394		1.1912	3.46032		1.09731	1.64999		1.41065	1.35659
1.19149	0.632738		1.19166	0.63399		1.19186	3.46013		1.09792	1.65057		1.41144	1.35578
1.19215	0.632788		1.19233	0.633993		1.19253	3.46126		1.09854	1.65066		1.41223	1.35576
1.19282	0.631744		1.193	0.633303		1.1932	3.46236		1.09915	1.64976		1.41302	1.35522
1.19349	0.63148		1.19366	0.631583		1.19386	3.46283		1.09976	1.64973		1.41381	1.35421
1.19415	0.630777		1.19433	0.63078		1.19453	3.46473		1.10038	1.64966		1.4146	1.35291
1.19482	0.631285		1.195	0.630526		1.19519	3.46514		1.10099	1.64968		1.41538	1.35221
1.19548	0.63156		1.19566	0.629708		1.19586	3.46551		1.1016	1.64979		1.41617	1.3515
1.19615	0.631148		1.19633	0.630037		1.19653	3.46483		1.10222	1.64965		1.41696	1.3509
1.19682	0.630349		1.19699	0.630423		1.19719	3.46577		1.10283	1.65001		1.41775	1.35073
1.19748	0.630488		1.19766	0.63038		1.19786	3.46597		1.10345	1.65098		1.41854	1.35075
1.19815	0.630374		1.19833	0.629073		1.19853	3.46669		1.10406	1.65135		1.41932	1.35053
1.19881	0.631068		1.19899	0.628756		1.19919	3.46655		1.10467	1.6514		1.42011	1.35068
1.19948	0.631508		1.19966	0.628219		1.19986	3.46792		1.10529	1.65279		1.4209	1.35044
1.20015	0.631813		1.20032	0.627875		1.20052	3.4679		1.1059	1.65324		1.42169	1.34998
1.20081	0.63128		1.20099	0.627565		1.20119	3.46857		1.10652	1.65305		1.42248	1.35022
1.20148	0.631112		1.20166	0.626279		1.20186	3.46861		1.10713	1.65228		1.42327	1.35109
1.20215	0.631443		1.20232	0.625105		1.20252	3.46971		1.10774	1.65172		1.42405	1.35164
1.20281	0.631887		1.20299	0.624588		1.20319	3.47098		1.10836	1.65243		1.42484	1.35149
1.20348	0.631953		1.20365	0.624047		1.20385	3.47237		1.10897	1.65237		1.42563	1.3515
1.20414	0.632566		1.20432	0.623486		1.20452	3.47269		1.10959	1.65248		1.42642	1.3515
1.20481	0.632066		1.20499	0.622945		1.20519	3.47301		1.1102	1.65229		1.42721	1.35173
1.20548	0.631393		1.20565	0.621574		1.20585	3.47255		1.11081	1.65267		1.42799	1.35207
1.20614	0.630436		1.20632	0.621356		1.20652	3.47206		1.11143	1.65186		1.42878	1.35155
1.20681	0.629571		1.20698	0.620593		1.20719	3.47222		1.11204	1.65362		1.42957	1.35128
1.20748	0.629441		1.20765	0.619966		1.20785	3.47227		1.11265	1.65326		1.43036	1.35092
1.20814	0.628673		1.20832	0.620069		1.20852	3.47315		1.11327	1.65297		1.43115	1.35039
1.20881	0.628744		1.20898	0.620204		1.20918	3.4733		1.11388	1.65354		1.43193	1.35044
1.20947	0.62914		1.20965	0.620148		1.20985	3.47359		1.1145	1.6541		1.43272	1.35087
1.21014	0.62869		1.21032	0.620106		1.21052	3.47281		1.11511	1.65343		1.43351	1.35139
1.21081	0.627461		1.21098	0.620535		1.21118	3.47393		1.11572	1.65309		1.4343	1.35173
1.21147	0.627132		1.21165	0.619968		1.21185	3.47472		1.11634	1.65303		1.43509	1.35223
1.21214	0.626164		1.21231	0.61835		1.21252	3.47468		1.11695	1.65374		1.43588	1.35289
1.2128	0.625691		1.21298	0.616879		1.21318	3.47446		1.11756	1.6538		1.43666	1.35308
1.21347	0.625543		1.21365	0.616629		1.21385	3.47419		1.11818	1.65417		1.43745	1.35295
1.21414	0.624899		1.21431	0.616673		1.21451	3.47493		1.11879	1.65402		1.43824	1.35393
1.2148	0.624608		1.21498	0.616258		1.21518	3.47473		1.11941	1.65436		1.43903	1.35416
1.21547	0.623898		1.21564	0.614654		1.21585	3.47485		1.12002	1.65459		1.43982	1.35447
1.21613	0.623063		1.21631	0.61413		1.21651	3.47587		1.12063	1.65366		1.4406	1.35491
1.2168	0.622694		1.21698	0.61349		1.21718	3.47669		1.12125	1.65419		1.44139	1.35525
1.21747	0.622057		1.21764	0.613891		1.21785	3.47642		1.12186	1.65446		1.44218	1.35559
1.21813	0.623073		1.21831	0.61396		1.21851	3.47684		1.12247	1.6556		1.44297	1.35628
1.2188	0.623677		1.21897	0.613683		1.21918	3.47728		1.12309	1.65559		1.44376	1.35641
1.21947	0.623191		1.21964	0.613194		1.21984	3.47768		1.1237	1.65552		1.44454	1.35592
1.22013	0.622311		1.22031	0.612731		1.22051	3.47772		1.12432	1.6569		1.44533	1.35599
1.2208	0.621667		1.22097	0.612234		1.22117	3.47818		1.12493	1.65672		1.44612	1.35641
1.22146	0.62044		1.22164	0.612172		1.22184	3.47886		1.12554	1.65669		1.44691	1.35654
1.22213	0.620214		1.2223	0.61198		1.22251	3.47974		1.12616	1.6559		1.4477	1.35611
1.2228	0.620238		1.22297	0.611915		1.22317	3.48004		1.12677	1.65449		1.44849	1.35655
1.22346	0.619902		1.22364	0.611716		1.22384	3.48003		1.12739	1.65449		1.44927	1.35713
1.22413	0.619776		1.2243	0.611339		1.22451	3.4812		1.128	1.65396		1.45006	1.35729
1.22479	0.619783		1.22497	0.611165		1.22517	3.48257		1.12861	1.65361		1.45085	1.35811
1.22546	0.618418		1.22564	0.610544		1.22584	3.48224		1.12923	1.65385		1.45164	1.35895
1.22613	0.61829		1.2263	0.610768		1.2265	3.48225		1.12984	1.65464		1.45243	1.35948
1.22679	0.618279		1.22697	0.611225		1.22717	3.48216		1.13045	1.65439		1.45321	1.36071
1.22746	0.618516		1.22763	0.611354		1.22784	3.4819		1.13107	1.65373		1.454	1.36132
1.22812	0.618294		1.2283	0.610949		1.2285	3.48187		1.13168	1.65315		1.45479	1.36159
1.22879	0.617937		1.22897	0.610938		1.22917	3.48222		1.1323	1.65345		1.45558	1.36198
1.22946	0.618722		1.22963	0.609349		1.22984	3.48315		1.13291	1.65317		1.45637	1.36197
1.23012	0.617902		1.2303	0.608615		1.2305	3.48304		1.13352	1.65232		1.45715	1.36151
1.23079	0.616663		1.23096	0.609306		1.23117	3.48309		1.13414	1.65115		1.45794	1.36175
1.23145	0.615607		1.23163	0.609473		1.23183	3.48326		1.13475	1.65079		1.45873	1.36276
1.23212	0.615004		1.2323	0.608526		1.2325	3.4834		1.13536	1.65064		1.45952	1.36277
1.23279	0.614697		1.23296	0.607796		1.23317	3.48371		1.13598	1.65038		1.46031	1.36274
1.23345	0.614773		1.23363	0.607456		1.23383	3.48442		1.13659	1.65016		1.4611	1.36317
1.23412	0.614292		1.23429	0.606936		1.2345	3.48419		1.13721	1.65014		1.46188	1.36427
1.23479	0.613713		1.23496	0.606232		1.23517	3.48395		1.13782	1.65034		1.46267	1.36444
1.23545	0.612826		1.23563	0.60648		1.23583	3.48356		1.13843	1.65062		1.46346	1.36512
1.23612	0.611734		1.23629	0.605531		1.2365	3.48269		1.13905	1.65077		1.46425	1.36591
1.23678	0.611009		1.23696	0.605116		1.23716	3.48198		1.13966	1.65076		1.46504	1.3666
1.23745	0.60979		1.23762	0.605179		1.23783	3.48157		1.14028	1.65138		1.46582	1.36668
1.23812	0.608613		1.23829	0.605027		1.2385	3.48133		1.14089	1.6514		1.46661	1.36623
1.23878	0.608067		1.23896	0.604828		1.23916	3.48199		1.1415	1.65185		1.4674	1.36687
1.23945	0.607345		1.23962	0.604588		1.23983	3.48287		1.14212	1.65141		1.46819	1.36732
1.24012	0.606832		1.24029	0.6042		1.24049	3.48351		1.14273	1.65135		1.46898	1.36732
1.24078	0.606418		1.24096	0.604052		1.24116	3.48322		1.14335	1.6512		1.46976	1.36709
1.24145	0.60657		1.24162	0.603916		1.24183	3.48322		1.14396	1.65124		1.47055	1.36628
1.24211	0.6048		1.24229	0.604		1.24249	3.48401		1.14457	1.65147		1.47134	1.36623
1.24278	0.603821		1.24295	0.603145		1.24316	3.48481		1.14519	1.65173		1.47213	1.36647
1.24344	0.603763		1.24362	0.602042		1.24383	3.48604		1.1458	1.65203		1.47292	1.36649
1.24411	0.603855		1.24429	0.60118		1.24449	3.48689		1.14641	1.65199		1.47371	1.36623
1.24478	0.602851		1.24495	0.600565		1.24516	3.48796		1.14703	1.65214		1.47449	1.36628
1.24544	0.601987		1.24562	0.601521		1.24582	3.48868		1.14764	1.65212		1.47528	1.3668
1.24611	0.600634		1.24628	0.601293		1.24649	3.48871		1.14826	1.65211		1.47607	1.36713
1.24678	0.600278		1.24695	0.601425		1.24716	3.48869		1.14887	1.65196		1.47686	1.36718
1.24744	0.599783		1.24762	0.600669		1.24782	3.48913		1.14948	1.65207		1.47765	1.36746
1.24811	0.600825		1.24828	0.599778		1.24849	3.48997		1.1501	1.65256		1.47843	1.36772
1.24877	0.600561		1.24895	0.600598		1.24916	3.49034		1.15071	1.65275		1.47922	1.36777
1.24944	0.59995		1.24961	0.599468		1.24982	3.49058		1.15132	1.65257		1.48001	1.36766
1.25011	0.599513		1.25028	0.598921		1.25049	3.49133		1.15194	1.65267		1.4808	1.368
1.25077	0.599578		1.25095	0.598245		1.25115	3.49232		1.15255	1.65246		1.48159	1.36815
1.25144	0.597866		1.25161	0.597372		1.25182	3.49334		1.15317	1.65221		1.48238	1.36897
1.25211	0.597015		1.25228	0.597696		1.25249	3.49402		1.15378	1.65163		1.48316	1.37044
1.25277	0.59655		1.25294	0.598466		1.25315	3.49448		1.15439	1.65088		1.48395	1.37152
1.25344	0.596945		1.25361	0.598868		1.25382	3.49475		1.15501	1.64987		1.48474	1.37218
1.2541	0.597083		1.25428	0.598501		1.25449	3.49456		1.15562	1.64961		1.48553	1.37259
1.25477	0.597285		1.25494	0.598575		1.25515	3.49418		1.15623	1.64939		1.48632	1.37295
1.25544	0.596673		1.25561	0.598919		1.25582	3.49402		1.15685	1.64756		1.4871	1.37376
1.2561	0.596967		1.25628	0.598574		1.25648	3.49464		1.15746	1.64721		1.48789	1.37507
1.25677	0.597114		1.25694	0.598124		1.25715	3.49492		1.15808	1.64618		1.48868	1.37623
1.25743	0.596751		1.25761	0.598353		1.25782	3.49423		1.15869	1.64593		1.48947	1.37652
1.2581	0.595622		1.25827	0.598382		1.25848	3.4947		1.1593	1.6466		1.49026	1.37736
1.25877	0.595558		1.25894	0.597903		1.25915	3.49581		1.15992	1.64693		1.49104	1.37797
1.25943	0.595886		1.25961	0.596808		1.25981	3.49691		1.16053	1.64714		1.49183	1.37872
1.2601	0.595339		1.26027	0.596869		1.26048	3.49792		1.16115	1.64724		1.49262	1.37952
1.26076	0.59405		1.26094	0.596476		1.26115	3.49818		1.16176	1.64672		1.49341	1.38023
1.26143	0.59353		1.26161	0.597386		1.26181	3.49774		1.16237	1.6463		1.4942	1.38113
1.2621	0.592659		1.26227	0.597252		1.26248	3.49729		1.16299	1.64621		1.49499	1.38313
1.26276	0.591638		1.26294	0.597382		1.26314	3.49706		1.1636	1.64601		1.49577	1.38448
1.26343	0.591892		1.2636	0.597252		1.26381	3.4969		1.16421	1.64584		1.49656	1.38518
1.26409	0.591835		1.26427	0.595863		1.26448	3.49742		1.16483	1.64552		1.49735	1.38427
1.26476	0.592642		1.26493	0.595421		1.26514	3.49826		1.16544	1.64561		1.49814	1.3836
1.26543	0.592914		1.2656	0.594642		1.26581	3.49816		1.16606	1.64654		1.49893	1.38399
1.26609	0.592385		1.26627	0.595609		1.26648	3.4979		1.16667	1.6463		1.49971	1.38423
1.26676	0.591094		1.26693	0.595817		1.26714	3.49824		1.16728	1.64608		1.5005	1.38364
1.26743	0.590692		1.2676	0.59508		1.26781	3.49886		1.1679	1.645		1.50129	1.38398
1.26809	0.59054		1.26826	0.595604		1.26848	3.49885		1.16851	1.64485		1.50208	1.38514
1.26876	0.589769		1.26893	0.595619		1.26914	3.49932		1.16912	1.64433		1.50287	1.38507
1.26942	0.589083		1.2696	0.594268		1.26981	3.5002		1.16974	1.64367		1.50365	1.38597
1.27009	0.589058		1.27026	0.594673		1.27047	3.50086		1.17035	1.64279		1.50444	1.38619
1.27076	0.589141		1.27093	0.592856		1.27114	3.50154		1.17097	1.64134		1.50523	1.38706
1.27142	0.589664		1.2716	0.592636		1.27181	3.50206		1.17158	1.64081		1.50602	1.3869
1.27209	0.590149		1.27226	0.592816		1.27247	3.50179		1.17219	1.64066		1.50681	1.38769
1.27275	0.589361		1.27293	0.59291		1.27314	3.50063		1.17281	1.63987		1.5076	1.38792
1.27342	0.589245		1.27359	0.592576		1.2738	3.5011		1.17342	1.63993		1.50838	1.38843
1.27409	0.588888		1.27426	0.592456		1.27447	3.50176		1.17404	1.63948		1.50917	1.39005
1.27475	0.588586		1.27493	0.591529		1.27514	3.50175		1.17465	1.63912		1.50996	1.3909
1.27542	0.588714		1.27559	0.591221		1.2758	3.50177		1.17526	1.63889		1.51075	1.39087
1.27608	0.589022		1.27626	0.592146		1.27647	3.50213		1.17588	1.63843		1.51154	1.39101
1.27675	0.590217		1.27693	0.592739		1.27713	3.50149		1.17649	1.63794		1.51232	1.39173
1.27742	0.590107		1.27759	0.591941		1.2778	3.50094		1.17711	1.6375		1.51311	1.3922
1.27808	0.59039		1.27826	0.591241		1.27847	3.49953		1.17772	1.63764		1.5139	1.392
1.27875	0.59081		1.27892	0.590152		1.27913	3.49979		1.17833	1.63762		1.51469	1.39203
1.27941	0.591019		1.27959	0.589653		1.2798	3.50022		1.17895	1.63771		1.51548	1.39208
1.28008	0.590552		1.28025	0.589423		1.28047	3.50028		1.17956	1.63774		1.51626	1.39167
1.28075	0.590164		1.28092	0.590027		1.28113	3.49964		1.18017	1.63695		1.51705	1.3908
1.28141	0.588322		1.28159	0.590647		1.2818	3.50015		1.18079	1.63592		1.51784	1.39045
1.28208	0.587864		1.28225	0.590219		1.28246	3.49981		1.1814	1.63568		1.51863	1.39129
1.28275	0.587732		1.28292	0.590085		1.28313	3.49894		1.18202	1.6357		1.51942	1.39167
1.28341	0.587432		1.28359	0.590266		1.2838	3.49884		1.18263	1.63533		1.52021	1.39217
1.28408	0.587318		1.28425	0.590359		1.28446	3.49813		1.18324	1.63533		1.52099	1.39266
1.28474	0.587771		1.28492	0.589559		1.28513	3.49681		1.18386	1.63574		1.52178	1.39266
1.28541	0.587519		1.28558	0.589171		1.2858	3.49747		1.18447	1.63565		1.52257	1.3928
1.28608	0.587353		1.28625	0.58867		1.28646	3.4978		1.18508	1.63572		1.52336	1.39282
1.28674	0.586578		1.28692	0.588073		1.28713	3.49703		1.1857	1.63624		1.52415	1.39289
1.28741	0.585954		1.28758	0.587159		1.28779	3.49693		1.18631	1.63692		1.52493	1.39343
1.28808	0.585702		1.28825	0.585803		1.28846	3.4963		1.18693	1.63738		1.52572	1.39401
[truncated: 45,742 more rows]

## Sheet: Supplementary Fig. 11
Supplementary Fig.11a,b			Sample	Peri1	Peri2	Peri3		JR1	JR2	JR3_raw	JR3	Sample JR3							Supplementary Fig.9c
[truncated: 400 more rows]
